# Supplementary material for: Pigment Formation by Monascus pilosus DBM 4361 in Submerged Liquid Culture
Source: J Agric Food Chem. 2025 Oct 8;73(42):26900–9. doi: 10.1021/acs.jafc.5c08401 (PMC12550855; doi:10.1021/acs.jafc.5c08401)
Supplement: Supplementary file 2 [file jf5c08401_si_002.xlsx]

## Sheet: List1
	Pigment formation by Monascus pilosus DBM 4361 in submerged liquid culture
	Marketa Husakova1 https://orcid.org/0000-0001-6120-307X, Matej Bezdicek2, 3 https://orcid.org/0000-0002-5833-8325, Barbora Branska1 https://orcid.org/0000-0001-6536-7063, Karel Sedlář4 https://orcid.org/0000-0002-8269-4020, Petra Patakova1,* https://orcid.org/0000-0002-9410-4454
	1University of Chemistry and Technology, Prague 160 00, Czechia
	2 Division of Clinical Microbiology and Immunology, Department of Laboratory Medicine, University Hospital Brno, Brno 625 00, Czechia
	3 Division of Clinical Microbiology and Immunology, Department of Laboratory Medicine, Faculty of Medicine, Masaryk University, Brno 602 00, Czechia
	4 Department of Biomedical Engineering, Faculty of Electrical Engineering and Communication, Brno University of Technology, Brno 601 90, Czechia
	*Corresponding author: petra.patakova@vscht.cz
	Supplementary Table S1. Calculated ratios of inividual pigments

## Sheet: Ratios
Supplementary Table S1. Ratios of individual pigments			Yellow									Orange			Red				C5:C7
			monascuspiloin	monascin		monascuspiloin	ankaflavin		monascin	ankaflavin		rubropunctatin	monascorubrin		rubropunctamine	monascorubramine			C5	C7		C5+monascuspiloin	C7
		Mean	1	0.424608		1	0.0260005		1	0.0967156		1	0.0401358		1	0.144694			1	0.0785345		1	0.0193338
Glucose	Casamino acids	1A1	1	0.211241		1	-		1	-					1	-			1	-		1	-
		1A2	1	0.567515		1	-		1	-		1	-		1	-			1	-		1	-
		1A3	1	0.533282		1	-		1	-		1	-		1	-			1	-		1	-
	Monosodium glutamate	1B1	1	-		1	-															1	-
		1B2	1	-		1	-															1	-
		1B3	1	0.402863		1	-		1	-									1	-		1	-
	Ammonium sulphate	1C1	1	1.3767		1	-		1	-		1	-						1	-		1	-
		1C2	1	1.83416		1	-		1	-		1	-						1	-		1	-
		1C3	1	1.24014		1	-		1	-		1	-						1	-		1	-
	Peptone	1D1	1	0.638753		1	-		1	-					1	-			1	-		1	-
		1D2	1	1.46441		1	-		1	-					1	-			1	-		1	-
		1D3	1	0.256692		1	-		1	-					1	-			1	-		1	-
	Sodium nitrate	1E1	1	-		1	-															1	-
		1E2	1	-		1	-															1	-
		1E3	1	1.24921		1	-		1	-					1	-			1	-		1	-
	Yeast extract	1F1	1	0.129911		1	-		1	-					1	-			1	-		1	-
		1F2	1	0.184921		1	-		1	-					1	-			1	-		1	-
		1F3	1	-		1	-								1	-			1	-		1	-
	Tryptone	1G1	1	0.120778		1	-		1	-					1	-			1	-		1	-
		1G2	1	0.365881		1	-		1	-		1	-		1	-			1	-		1	-
		1G3	1	0.315726		1	-		1	-		1	-		1	-			1	-		1	-
	Ammonium chloride	1H1	1	0.286549		1	-		1	-									1	-		1	-
		1H2	1	0.244679		1	-		1	-									1	-		1	-
		1H3	1	0.299021		1	-		1	-									1	-		1	-
Starch	Casamino acids	2A1	1	0.285826		1	-		1	-					1	-			1	-		1	-
		2A2	1	0.293793		1	-		1	-					1	-			1	-		1	-
		2A3	1	0.292586		1	-		1	-					1	-			1	-		1	-
	Monosodium glutamate	2B1	1	0.332182		1	-		1	-					1	-			1	-		1	-
		2B2	1	0.167938		1	-		1	-					1	-			1	-		1	-
		2B3	1	0.177521		1	-		1	-					1	-			1	-		1	-
	Ammonium sulphate	2C1	1	0.173253		1	-		1	-									1	-		1	-
		2C2	1	0.194747		1	-		1	-									1	-		1	-
		2C3	1	0.203427		1	-		1	-									1	-		1	-
	Peptone	2D1	1	0.284694		1	-		1	-					1	0.155177			1	0.071475		1	0.024692
		2D2	1	0.161056		1	-		1	-					1	0.257929			1	0.118742		1	0.0272931
		2D3	1	0.145029		1	-		1	-					1	0.256318			1	0.143039		1	0.0353419
	Sodium nitrate	2E1	1	1.84107		1	-		1	-		1	-		1	-			1	-		1	-
		2E2	1	1.62599		1	-		1	-		1	-		1	-			1	-		1	-
		2E3	1	2.45716		1	-		1	-		1	-		1	-			1	-		1	-
	Yeast extract	2F1	1	0.232707		1	-		1	-					1	-			1	-		1	-
		2F2	1	0.252449		1	-		1	-					1	-			1	-		1	-
		2F3	1	0.281146		1	-		1	-					1	-			1	-		1	-
	Tryptone	2G1	1	0.524419		1	-		1	-		1	0.0360292		1	-			1	0.0210725		1	0.0131328
		2G2	1	0.502302		1	-		1	-		1	0.0381195		1	-			1	0.0217617		1	0.013127
		2G3	1	0.718734		1	-		1	-		1	0.032985		1	-			1	0.0228654		1	0.0173168
	Ammonium chloride	2H1	1	-		1	-															1	-
		2H2	1	-		1	-															1	-
		2H3	1	0.277867		1	-		1	-									1	-		1	-
Fructose	Casamino acids	3A1	1	0.122016		1	-		1	-					1	-			1	-		1	-
		3A2	1	0.151171		1	-		1	-					1	-			1	-		1	-
		3A3	1	0.14194		1	-		1	-					1	-			1	-		1	-
	Monosodium glutamate	3B1	1	0.100115		1	-		1	-					1	-			1	-		1	-
		3B2	1	0.0877089		1	-		1	-					1	-			1	-		1	-
		3B3	1	0.0647837		1	-		1	-					1	-			1	-		1	-
	Ammonium sulphate	3C1	1	1.76393		1	-		1	-		1	-						1	-		1	-
		3C2	1	1.59987		1	-		1	-		1	-						1	-		1	-
		3C3	1	0.729153		1	-		1	-		1	-						1	-		1	-
	Peptone	3D1	1	0.205657		1	-		1	-					1	-			1	-		1	-
		3D2	1	0.364926		1	-		1	-					1	-			1	-		1	-
		3D3	1	3.516		1	-		1	-					1	-			1	-		1	-
	Sodium nitrate	3E1	1	1.22737		1	-		1	-		1	-						1	-		1	-
		3E2	1	1.56417		1	-		1	-		1	-		1	-			1	-		1	-
		3E3	1	1.85584		1	-		1	-		1	-		1	-			1	-		1	-
	Yeast extract	3F1	1	0.149805		1	-		1	-					1	-			1	-		1	-
		3F2	1	0.200634		1	-		1	-					1	-			1	-		1	-
		3F3	1	0.161206		1	-		1	-					1	-			1	-		1	-
	Tryptone	3G1	1	0.207619		1	-		1	-					1	-			1	-		1	-
		3G2	1	0.309771		1	-		1	-		1	-		1	-			1	-		1	-
		3G3	1	0.211925		1	-		1	-		1	-		1	-			1	-		1	-
	Ammonium chloride	3H1	1	0.740942		1	-		1	-									1	-		1	-
		3H2	1	0.893468		1	-		1	-									1	-		1	-
		3H3	1	0.808969		1	-		1	-									1	-		1	-
Maltose	Casamino acids	4A1	1	0.191335		1	-		1	-		1	-		1	-			1	-		1	-
		4A2	1	0.172048		1	-		1	-		1	-		1	-			1	-		1	-
		4A3	1	0.151903		1	-		1	-					1	-			1	-		1	-
	Monosodium glutamate	4B1	1	0.133541		1	-		1	-					1	-			1	-		1	-
		4B2	1	0.0967858		1	-		1	-					1	-			1	-		1	-
		4B3	1	0.104033		1	-		1	-					1	-			1	-		1	-
	Ammonium sulphate	4C1	1	0.265311		1	-		1	-									1	-		1	-
		4C2	1	0.221347		1	-		1	-									1	-		1	-
		4C3	1	0.296652		1	-		1	-									1	-		1	-
	Peptone	4D1	1	0.516496		1	-		1	-					1	-			1	-		1	-
		4D2	1	1.71728		1	-		1	-					1	-			1	-		1	-
		4D3	1	1.68918		1	-		1	-					1	-			1	-		1	-
	Sodium nitrate	4E1	1	0.118701		1	-		1	-									1	-		1	-
		4E2	1	0.124819		1	-		1	-									1	-		1	-
		4E3	1	0.180207		1	-		1	-									1	-		1	-
	Yeast extract	4F1	1	0.140964		1	0.0222356		1	0.157739					1	0.126364			1	0.148019		1	0.0251041
		4F2	1	0.141457		1	0.0150039		1	0.106067					1	0.151842			1	0.117312		1	0.0185249
		4F3	1	0.126738		1	-		1	-					1	0.116039			1	0.028578		1	0.00411367
	Tryptone	4G1	1	0.0570085		1	-		1	-					1	-			1	-		1	-
		4G2	1	0.0929836		1	-		1	-					1	-			1	-		1	-
		4G3	1	0.102077		1	-		1	-					1	-			1	-		1	-
	Ammonium chloride	4H1	1	0.407463		1	-		1	-									1	-		1	-
		4H2	1	0.390891		1	-		1	-									1	-		1	-
		4H3	1	0.438491		1	-		1	-									1	-		1	-
Sucrose	Casamino acids	5A1	1	0.189238		1	-		1	-									1	-		1	-
		5A2	1	0.18766		1	-		1	-									1	-		1	-
		5A3	1	0.145138		1	-		1	-									1	-		1	-
	Monosodium glutamate	5B1	1	0.217124		1	-		1	-					1	-			1	-		1	-
		5B2	1	0.578124		1	-		1	-					1	-			1	-		1	-
		5B3	1	0.30177		1	-		1	-					1	-			1	-		1	-
	Ammonium sulphate	5C1	1	0.255702		1	-		1	-									1	-		1	-
		5C2	1	0.225059		1	-		1	-									1	-		1	-
		5C3	1	0.415339		1	-		1	-									1	-		1	-
	Peptone	5D1	1	0.206389		1	-		1	-					1	0.113502			1	0.0848109		1	0.038121
		5D2	1	0.200218		1	-		1	-					1	0.123028			1	0.0894037		1	0.0378023
		5D3	1	0.197005		1	-		1	-					1	0.117036			1	0.0929388		1	0.0454438
	Sodium nitrate	5E1	1	0.079915		1	-		1	-		1	-						1	-		1	-
		5E2	1	0.105239		1	-		1	-		1	-						1	-		1	-
		5E3	1	0.171152		1	-		1	-		1	-		1	-			1	-		1	-
	Yeast extract	5F1	1	0.329628		1	0.0185245		1	0.0561982					1	-			1	0.0506607		1	0.0135645
		5F2	1	0.329233		1	0.0231729		1	0.0703844					1	-			1	0.0644009		1	0.0170411
		5F3	1	0.37031		1	0.0230001		1	0.0621106					1	-			1	0.0572653		1	0.0164094
	Tryptone	5G1	1	0.338983		1	0.0168455		1	0.0496942		1	0.0401873		1	-			1	0.0410166		1	0.0150632
		5G2	1	0.403711		1	0.0161896		1	0.040102		1	0.0401862		1	-			1	0.0368329		1	0.0162838
		5G3	1	0.408798		1	0.0165655		1	0.0405224		1	0.0584753		1	-			1	0.0416859		1	0.0161723
	Ammonium chloride	5H1	1	0.65453		1	-		1	-									1	-		1	-
		5H2	1	0.730215		1	-		1	-									1	-		1	-
		5H3	1	0.930265		1	-		1	-									1	-		1	-
Glycerol	Casamino acids	6A1	1	1.41066		1	0.0508635		1	0.0360566		1	-		1	-			1	0.0317334		1	0.0195415
		6A2	1	1.49467		1	0.0547095		1	0.036603		1	-		1	-			1	0.0340725		1	0.0209962
		6A3	1	1.3081		1	0.0525222		1	0.0401516		1	-		1	-			1	0.0372935		1	0.0218084
	Monosodium glutamate	6B1	1	0.207288		1	-		1	-					1	-			1	-		1	-
		6B2	1	0.155198		1	-		1	-					1	-			1	-		1	-
		6B3	1	0.163874		1	-		1	-									1	-		1	-
	Ammonium sulphate	6C1	1	0.305807		1	-		1	-									1	-		1	-
		6C2	1	0.568362		1	-		1	-									1	-		1	-
		6C3	1	0.548945		1	-		1	-									1	-		1	-
	Peptone	6D1	1	0.352743		1	-		1	-					1	-			1	-		1	-
		6D2	1	0.304149		1	-		1	-					1	0.291749			1	0.0296691		1	0.00750452
		6D3	1	0.313038		1	-		1	-					1	-			1	-		1	-
	Sodium nitrate	6E1	1	0.0591822		1	-		1	-									1	-		1	-
		6E2	1	0.0972036		1	-		1	-									1	-		1	-
		6E3	1	0.0642452		1	-		1	-									1	-		1	-
	Yeast extract	6F1	1	0.175547		1	0.0260904		1	0.148624									1	0.148624		1	0.0221943
		6F2	1	0.175254		1	0.0277029		1	0.158073									1	0.158073		1	0.0235718
		6F3	1	0.241451		1	0.0269969		1	0.111811									1	0.111811		1	0.0217462
	Tryptone	6G1	1	0.338871		1	0.0154272		1	0.0455254		1	-		1	-			1	0.0374		1	0.010922
		6G2	1	0.462127		1	0.0223575		1	0.0483795		1	-		1	-			1	0.0295135		1	0.0127209
		6G3	1	0.493281		1	0.0173298		1	0.0351317		1	0.034968		1	-			1	0.0317876		1	0.0164245
	Ammonium chloride	6H1	1	0.493459		1	-		1	-									1	-		1	-
		6H2	1	0.35415		1	-		1	-		1	-						1	-		1	-
		6H3	1	0.54007		1	-		1	-		1	-						1	-		1	-
Lactose	Casamino acids	7A1	1	0.20668		1	-		1	-									1	-		1	-
		7A2	1	0.14245		1	-		1	-									1	-		1	-
		7A3	1	0.200452		1	-		1	-									1	-		1	-
	Monosodium glutamate	7B1	1	-		1	-															1	-
		7B2	1	-		1	-															1	-
		7B3	1	-		1	-															1	-
	Ammonium sulphate	7C1	1	0.169766		1	-		1	-					1	-			1	-		1	-
		7C2	1	0.112522		1	-		1	-					1	-			1	-		1	-
		7C3	1	0.0937789		1	-		1	-					1	-			1	-		1	-
	Peptone	7D1	1	0.313038		1	-		1	-					1	-			1	-		1	-
		7D2	1	0.306223		1	-		1	-					1	-			1	-		1	-
		7D3	1	0.35197		1	-		1	-					1	-			1	-		1	-
	Sodium nitrate	7E1	1	0.105099		1	-		1	-									1	-		1	-
		7E2	1	0.119092		1	-		1	-									1	-		1	-
		7E3	1	0.0710434		1	-		1	-									1	-		1	-
	Yeast extract	7F1	1	0.267378		1	0.0311873		1	0.116641					1	0.127157			1	0.117933		1	0.0275515
		7F2	1	0.230221		1	0.0312632		1	0.135797					1	0.168585			1	0.139558		1	0.0288019
		7F3	1	0.257258		1	0.0309055		1	0.120134					1	0.144446			1	0.123021		1	0.0277973
	Tryptone	7G1	1	0.41052		1	-		1	-		1	-		1	-			1	-		1	-
		7G2	1	0.426703		1	0.0184912		1	0.0433351		1	-		1	-			1	0.0327054		1	0.0118126
		7G3	1	0.50769		1	0.0211839		1	0.041726		1	-		1	-			1	0.0336729		1	0.0130034
	Ammonium chloride	7H1	1	-		1	-															1	-
		7H2	1	-		1	-															1	-
		7H3	1	-		1	-															1	-
Arabinose	Casamino acids	8A1	1	0.881288		1	-		1	-		1	-						1	-		1	-
		8A2	1	0.897276		1	-		1	-		1	-						1	-		1	-
		8A3	1	1.03415		1	-		1	-		1	-						1	-		1	-
	Monosodium glutamate	8B1	1	0.115419		1	0.0289548		1	0.250866					1	-			1	0.234216		1	0.025753
		8B2	1	0.104788		1	0.0261711		1	0.249752					1	-			1	0.228683		1	0.0127377
		8B3	1	0.0870654		1	0.0224124		1	0.25742					1	-			1	-		1	-
	Ammonium sulphate	8C1	1	0.150109		1	-		1	-									1	-		1	-
		8C2	1	0.158182		1	-		1	-									1	-		1	-
		8C3	1	-		1	-															1	-
	Peptone	8D1	1	0.140703		1	-		1	-					1	0.102681			1	0.0641938		1	0.0175204
		8D2	1	0.162015		1	-		1	-					1	0.120764			1	0.067644		1	0.0182085
		8D3	1	0.176455		1	-		1	-					1	0.112031			1	0.0532964		1	0.013421
	Sodium nitrate	8E1	1	0.657965		1	0.0306867		1	0.0466388		1	-		1	-			1	0.0405809		1	0.0174735
		8E2	1	0.610312		1	0.030215		1	0.0495075		1	-		1	-			1	0.045081		1	0.0180902
		8E3	1	1.03368		1	-		1	-		1	-		1	-			1	-		1	-
	Yeast extract	8F1	1	0.245223		1	0.0202944		1	0.0827587					1	-			1	0.0758793		1	0.0160119
		8F2	1	0.222662		1	0.0240783		1	0.108138					1	-			1	0.101397		1	0.0194577
		8F3	1	0.219852		1	0.0252188		1	0.114708					1	-			1	0.105197		1	0.0203422
	Tryptone	8G1	1	0.141114		1	0.0194156		1	0.137589					1	-			1	0.0491534		1	0.013918
		8G2	1	0.142847		1	-		1	-					1	-			1	-		1	-
		8G3	1	0.191625		1	-		1	-					1	-			1	-		1	-
	Ammonium chloride	8H1	1	0.30916		1	-		1	-									1	-		1	-
		8H2	1	0.140205		1	-		1	-									1	-		1	-
		8H3	1	0.165752		1	-		1	-									1	-		1	-
Xylose	Casamino acids	9A1	1	0.249639		1	-		1	-					1	0.0763139			1	0.0798936		1	0.0174429
		9A2	1	0.210408		1	-		1	-					1	0.0705356			1	0.0905836		1	0.0168112
		9A3	1	0.198779		1	-		1	-					1	0.0813827			1	0.11763		1	0.0208907
	Monosodium glutamate	9B1	1	-		1	-															1	-
		9B2	1	0.106219		1	-		1	-									1	-		1	-
		9B3	1	-		1	-															1	-
	Ammonium sulphate	9C1	1	0.459951		1	-		1	-									1	-		1	-
		9C2	1	0.411944		1	-		1	-									1	-		1	-
		9C3	1	0.617795		1	-		1	-									1	-		1	-
	Peptone	9D1	1	0.0985485		1	-		1	-					1	0.118763			1	0.0683865		1	0.0128928
		9D2	1	0.11345		1	-		1	-					1	0.19372			1	0.0778231		1	0.0124052
		9D3	1	0.094458		1	-		1	-					1	0.157914			1	0.0783367		1	0.0123658
	Sodium nitrate	9E1	1	0.113004		1	-		1	-									1	-		1	-
		9E2	1	0.11953		1	-		1	-									1	-		1	-
		9E3	1	0.115618		1	-		1	-									1	-		1	-
	Yeast extract	9F1	1	0.247587		1	-		1	-					1	-			1	-		1	-
		9F2	1	0.192977		1	-		1	-									1	-		1	-
		9F3	1	0.172682		1	-		1	-					1	-			1	-		1	-
	Tryptone	9G1	1	0.157093		1	-		1	-					1	-			1	-		1	-
		9G2	1	0.167452		1	-		1	-					1	-			1	-		1	-
		9G3	1	0.185509		1	-		1	-					1	-			1	-		1	-
	Ammonium chloride	9H1	1	0.500525		1	-		1	-									1	-		1	-
		9H2	1	0.571247		1	-		1	-									1	-		1	-
		9H3	1	0.734053		1	-		1	-									1	-		1	-
