# Supplementary material for: Pigment Formation by Monascus pilosus DBM 4361 in Submerged Liquid Culture
Source: J Agric Food Chem. 2025 Oct 8;73(42):26900–9. doi: 10.1021/acs.jafc.5c08401 (PMC12550855; doi:10.1021/acs.jafc.5c08401)
Supplement: Supplementary file 3 [file jf5c08401_si_003.xlsx]

## Sheet: List1
	Pigment formation by Monascus pilosus DBM 4361 in submerged liquid culture
	Marketa Husakova1 https://orcid.org/0000-0001-6120-307X, Matej Bezdicek2, 3 https://orcid.org/0000-0002-5833-8325, Barbora Branska1 https://orcid.org/0000-0001-6536-7063, Karel Sedlář4 https://orcid.org/0000-0002-8269-4020, Petra Patakova1,* https://orcid.org/0000-0002-9410-4454
	1University of Chemistry and Technology, Prague 160 00, Czechia
	2 Division of Clinical Microbiology and Immunology, Department of Laboratory Medicine, University Hospital Brno, Brno 625 00, Czechia
	3 Division of Clinical Microbiology and Immunology, Department of Laboratory Medicine, Faculty of Medicine, Masaryk University, Brno 602 00, Czechia
	4 Department of Biomedical Engineering, Faculty of Electrical Engineering and Communication, Brno University of Technology, Brno 601 90, Czechia
	*Corresponding author: petra.patakova@vscht.cz
	Supplementary Table S2. Calculated statistical significance; Ordinary one-way ANOVA with Dunnett's multiple comparisons test and Ordinary one-way ANOVA with Tukey's multiple comparisons test

## Sheet: Stress
Stress
Ordinary one-way ANOVA with Dunnett's multiple comparisons test
Significance	ns
	<0.05
	<0.01
	<0.001
Wet biomass				pH				Residual glucose				Glycerol				Ethanol				Organic acids				Residual sucrose				Yellow MPs				Monascuspiloin				Monascin				Unknown yellow MP
	Significance	Adjusted P Value			Significance	Adjusted P Value			Significance	Adjusted P Value			Significance	Adjusted P Value			Significance	Adjusted P Value			Significance	Adjusted P Value			Significance	Adjusted P Value			Significance	Adjusted P Value			Significance	Adjusted P Value			Significance	Adjusted P Value			Significance	Adjusted P Value
A vs. A50+5	ns	0.0777		A vs. A50+5	ns	0.9996		A vs. A50+5	ns	>0.9999		A vs. A50+5	ns	0.9992		A vs. A50+5	ns	0.4636		A vs. A50+5	ns	0.2623						A vs. A50+5	ns	0.9459		A vs. A50+5	ns	0.7857		A vs. A50+5	ns	0.9992
A vs. A50+20	***	0.0004		A vs. A50+20	ns	0.9996		A vs. A50+20	ns	>0.9999		A vs. A50+20	ns	0.9672		A vs. A50+20	ns	0.918		A vs. A50+20	***	<0.0001						A vs. A50+20	ns	0.6164		A vs. A50+20	ns	0.3113		A vs. A50+20	ns	0.9899
A vs. A50-35	***	<0.0001		A vs. A50-35	ns	0.9959		A vs. A50-35	ns	>0.9999		A vs. A50-35	ns	0.9992		A vs. A50-35	*	0.0201		A vs. A50-35	***	<0.0001						A vs. A50-35	ns	0.0608		A vs. A50-35	ns	0.1095		A vs. A50-35	ns	0.409
A vs. A50+50	***	<0.0001		A vs. A50+50	ns	0.9866		A vs. A50+50	ns	>0.9999		A vs. A50+50	**	0.0019		A vs. A50+50	**	0.0053		A vs. A50+50	***	<0.0001						A vs. A50+50	ns	0.1426		A vs. A50+50	*	0.0453		A vs. A50+50	ns	0.8406
A vs. A50+70	***	<0.0001		A vs. A50+70	ns	0.9557		A vs. A50+70	*	0.0445		A vs. A50+70	***	<0.0001		A vs. A50+70	ns	0.9486		A vs. A50+70	ns	0.9848						A vs. A50+70	**	0.0044		A vs. A50+70	*	0.0453		A vs. A50+70	ns	0.0788
A vs. A50+100	***	<0.0001		A vs. A50+100	***	<0.0001		A vs. A50+100	***	<0.0001		A vs. A50+100	ns	0.1774		A vs. A50+100	-	-		A vs. A50+100	-	-						A vs. A50+100	***	0.0003		A vs. A50+100	-	-		A vs. A50+100	-	-
A vs. A100	ns	0.9997		A vs. A100	ns	0.9993		A vs. A100	ns	0.9999		A vs. A100	ns	0.9999		A vs. A100	***	<0.0001		A vs. A100	***	<0.0001						A vs. A100	***	0.0003		A vs. A100	*	0.0453		A vs. A100	-	-
A vs. A100+35	**	0.0042		A vs. A100+35	ns	0.984		A vs. A100+35	***	<0.0001		A vs. A100+35	***	0.0002		A vs. A100+35	***	<0.0001		A vs. A100+35	ns	0.3982						A vs. A100+35	***	0.0003		A vs. A100+35	-	-		A vs. A100+35	-	-
A vs. A100+50	***	<0.0001		A vs. A100+50	ns	0.909		A vs. A100+50	***	<0.0001		A vs. A100+50	***	<0.0001		A vs. A100+50	***	<0.0001		A vs. A100+50	*	0.0151						A vs. A100+50	***	0.0003		A vs. A100+50	-	-		A vs. A100+50	-	-
A vs. A100+70	***	<0.0001		A vs. A100+70	**	0.0012		A vs. A100+70	***	<0.0001		A vs. A100+70	***	<0.0001		A vs. A100+70	***	0.0001		A vs. A100+70	-	-						A vs. A100+70	***	0.0003		A vs. A100+70	-	-		A vs. A100+70	-	-
A vs. A100+100	***	<0.0001		A vs. A100+100	***	<0.0001		A vs. A100+100	***	<0.0001		A vs. A100+100	ns	0.999		A vs. A100+100	***	0.0001		A vs. A100+100	-	-						A vs. A100+100	***	0.0003		A vs. A100+100	-	-		A vs. A100+100	-	-
A vs. A150	***	0.0007		A vs. A150	ns	0.9994		A vs. A150	***	<0.0001		A vs. A150	ns	>0.9999		A vs. A150	***	<0.0001		A vs. A150	ns	0.0836						A vs. A150	***	0.0007		A vs. A150	ns	0.1861		A vs. A150
A vs. B	***	<0.0001		A vs. B	***	<0.0001																						A vs. B	**	0.0019		A vs. B	ns	0.1732		A vs. B	**	0.0071
A vs. B50+50	***	<0.0001		A vs. B50+50	***	<0.0001		A100 vs. A100+35	****	<0.0001																		A vs. B50+50	ns	0.9993		A vs. B50+50	ns	0.9991		A vs. B50+50	**	0.008
A vs. B100	***	<0.0001		A vs. B100	***	<0.0001		A100 vs. A100+50	****	<0.0001																		A vs. B100	ns	0.6491		A vs. B100	ns	0.9879		A vs. B100	ns	0.2793
A vs. BG0.5	***	<0.0001		A vs. BG0.5	***	<0.0001		A100 vs. A100+70	****	<0.0001																		A vs. BG0.5	**	0.0033		A vs. BG0.5	ns	0.5864		A vs. BG0.5	ns	0.0947
A vs. BG1	***	<0.0001		A vs. BG1	***	<0.0001		A100 vs. A100+100	****	<0.0001																		A vs. BG1	*	0.0254		A vs. BG1	ns	0.6975		A vs. BG1	*	0.0244
B vs. B50+50	***	<0.0001		B vs. B50+50	***	0.0001																		B vs. B50+50	***	<0.0001		B vs. B50+50	*	0.0151		B vs. B50+50	ns	0.9192		B vs. B50+50	ns	0.9966		B vs. B50+50	***	0.0005
B vs. B100	***	0.0003		B vs. B100	***	<0.0001																		B vs. B100	***	<0.0001		B vs. B100	ns	0.113		B vs. B100	*	0.0297		B vs. B100	ns	0.8813		B vs. B100	ns	0.9997
B vs. BG0.5	ns	0.4202		B vs. BG0.5	ns	0.92																		B vs. BG0.5	ns	0.2685		B vs. BG0.5	ns	0.9997		B vs. BG0.5	ns	0.9912		B vs. BG0.5	-	-		B vs. BG0.5	ns	0.9983
B vs. BG1	ns	0.9905		B vs. BG1	ns	0.261																		B vs. BG1	ns	0.0786		B vs. BG1	ns	0.9805		B vs. BG1	ns	0.9725		B vs. BG1	ns	0.9993		B vs. BG1	ns	0.9988

## Sheet: CAN_Monascuspiloin 
Monascuspiloin
Ordinary one-way ANOVA with Tukey's multiple comparisons test
Significance
ns
<0.05
<0.01
<0.001
	Glucose+Casamino	Glucose+Monosodium	Glucose+(NH4)2SO4	Glucose+Peptonee	Glucose+NaNO3	Glucose+Yeast	Glucose+Tryptone	Glucose+NH4Cl	Starch+Casamino	Starch+Monosodium	Starch+(NH4)2SO4	Starch+Peptonee	Starch+NaNO3	Starch+Yeast	Starch+Tryptone	Starch+NH4Cl	Fructose+Casamino acids	Fructose+Monosodium glutamate	Fructose+(NH4)2SO4	Fructose+Peptone	Fructose+NaNO3	Fructose+Yeast extract	Fructose+Tryptone	Fructose+NH4Cl	Maltose+Casamino acids	Maltose+Monosodium glutamate	Maltose+(NH4)2SO4	Maltose+Peptone	Maltose+NaNO3	Maltose+Yeast extract	Maltose+Tryptone	Maltose+NH4Cl	Sucrose+Casamino acids	Sucrose+Monosodium glutamate	Sucrose+(NH4)2SO4	Sucrose+Peptone	Sucrose+NaNO3	Sucrose+Yeast extract	Sucrose+Tryptone	Sucrose+NH4Cl	Glycerol+Casamino acids	Glycerol+Monosodium glutamate	Glycerol+(NH4)2SO4	Glycerol+Peptone	Glycerol+NaNO3	Glycerol+Yeast extract	Glycerol+Tryptone	Glycerol+NH4Cl	Lactose+Casamino acids
Glucose+Casamino	-
Glucose+Monosodium	0.9205	-
Glucose+(NH4)2SO4	>0.9999	>0.9999	-
Glucose+Peptone	0.9449	>0.9999	>0.9999	-
Glucose+NaNO3	0.9498	>0.9999	>0.9999	>0.9999	-
Glucose+Yeast	0.9902	>0.9999	>0.9999	>0.9999	>0.9999	-
Glucose+Tryptone	0.0025	<0.0001	<0.0001	<0.0001	<0.0001	<0.0001	-
Glucose+NH4Cl	0.9847	>0.9999	>0.9999	>0.9999	>0.9999	>0.9999	<0.0001	-
Starch+Casamino	>0.9999	0.0251	0.3658	0.0323	0.0342	0.0757	0.5093	0.063	-
Starch+Monosodium	0.9995	>0.9999	>0.9999	>0.9999	>0.9999	>0.9999	<0.0001	>0.9999	0.1816	-
Starch+(NH4)2SO4	0.9375	>0.9999	>0.9999	>0.9999	>0.9999	>0.9999	<0.0001	>0.9999	0.0297	>0.9999	-
Starch+Peptone	>0.9999	>0.9999	>0.9999	>0.9999	>0.9999	>0.9999	<0.0001	>0.9999	0.9495	>0.9999	>0.9999	-
Starch+NaNO3	>0.9999	>0.9999	>0.9999	>0.9999	>0.9999	>0.9999	<0.0001	>0.9999	0.8982	>0.9999	>0.9999	>0.9999	-
Starch+Yeast	0.0016	<0.0001	<0.0001	<0.0001	<0.0001	<0.0001	>0.9999	<0.0001	0.4202	<0.0001	<0.0001	<0.0001	<0.0001	-
Starch+Tryptone	<0.0001	<0.0001	<0.0001	<0.0001	<0.0001	<0.0001	0.8557	<0.0001	<0.0001	<0.0001	<0.0001	<0.0001	<0.0001	0.9095	-
Starch+NH4Cl	0.9151	>0.9999	>0.9999	>0.9999	>0.9999	>0.9999	<0.0001	>0.9999	0.024	>0.9999	>0.9999	>0.9999	>0.9999	<0.0001	<0.0001	-
Fructose+Casamino acids	>0.9999	>0.9999	>0.9999	>0.9999	>0.9999	>0.9999	<0.0001	>0.9999	0.7048	>0.9999	>0.9999	>0.9999	>0.9999	<0.0001	<0.0001	>0.9999	-
Fructose+Monosodium glutamate	0.9997	>0.9999	>0.9999	>0.9999	>0.9999	>0.9999	<0.0001	>0.9999	0.1968	>0.9999	>0.9999	>0.9999	>0.9999	<0.0001	<0.0001	>0.9999	>0.9999	-
Fructose+(NH4)2SO4	0.9981	>0.9999	>0.9999	>0.9999	>0.9999	>0.9999	<0.0001	>0.9999	0.1298	>0.9999	>0.9999	>0.9999	>0.9999	<0.0001	<0.0001	>0.9999	>0.9999	>0.9999	-
Fructose+Peptone	0.937	>0.9999	>0.9999	>0.9999	>0.9999	>0.9999	<0.0001	>0.9999	0.0296	>0.9999	>0.9999	>0.9999	>0.9999	<0.0001	<0.0001	>0.9999	>0.9999	>0.9999	>0.9999	-
Fructose+NaNO3	>0.9999	>0.9999	>0.9999	>0.9999	>0.9999	>0.9999	<0.0001	>0.9999	0.3496	>0.9999	>0.9999	>0.9999	>0.9999	<0.0001	<0.0001	>0.9999	>0.9999	>0.9999	>0.9999	>0.9999	-
Fructose+Yeast extract	>0.9999	0.9622	>0.9999	0.9759	0.9785	0.9971	0.0014	0.995	>0.9999	>0.9999	0.9719	>0.9999	>0.9999	0.0009	<0.0001	0.959	>0.9999	>0.9999	0.9996	0.9716	>0.9999	-
Fructose+Tryptone	0.6085	<0.0001	0.0027	<0.0001	<0.0001	0.0002	>0.9999	0.0001	>0.9999	0.0007	<0.0001	0.0648	0.041	>0.9999	0.0098	<0.0001	0.0139	0.0009	0.0004	<0.0001	0.0025	0.4935	-
Fructose+NH4Cl	0.9929	>0.9999	>0.9999	>0.9999	>0.9999	>0.9999	<0.0001	>0.9999	0.0854	>0.9999	>0.9999	>0.9999	>0.9999	<0.0001	<0.0001	>0.9999	>0.9999	>0.9999	>0.9999	>0.9999	>0.9999	0.998	0.0002	-
Maltose+Casamino acids	>0.9999	0.9999	>0.9999	>0.9999	>0.9999	>0.9999	<0.0001	>0.9999	0.9886	>0.9999	>0.9999	>0.9999	>0.9999	<0.0001	<0.0001	0.9998	>0.9999	>0.9999	>0.9999	>0.9999	>0.9999	>0.9999	0.1274	>0.9999	-
Maltose+Monosodium glutamate	>0.9999	0.7268	0.9994	0.779	0.7908	0.9213	0.0095	0.8968	>0.9999	0.9883	0.7623	>0.9999	>0.9999	0.0062	<0.0001	0.7163	>0.9999	0.9908	0.9718	0.7612	0.9992	>0.9999	0.8502	0.9355	>0.9999	-
Maltose+(NH4)2SO4	0.9603	>0.9999	>0.9999	>0.9999	>0.9999	>0.9999	<0.0001	>0.9999	0.0393	>0.9999	>0.9999	>0.9999	>0.9999	<0.0001	<0.0001	>0.9999	>0.9999	>0.9999	>0.9999	>0.9999	>0.9999	0.9839	<0.0001	>0.9999	>0.9999	0.8178	-
Maltose+Peptone	0.9251	>0.9999	>0.9999	>0.9999	>0.9999	>0.9999	<0.0001	>0.9999	0.0262	>0.9999	>0.9999	>0.9999	>0.9999	<0.0001	<0.0001	>0.9999	>0.9999	>0.9999	>0.9999	>0.9999	>0.9999	0.9648	<0.0001	>0.9999	0.9999	0.7359	>0.9999	-
Maltose+NaNO3	>0.9999	0.9955	>0.9999	0.9977	0.9981	>0.9999	0.0004	0.9998	0.9995	>0.9999	0.9971	>0.9999	>0.9999	0.0003	<0.0001	0.9949	>0.9999	>0.9999	>0.9999	0.9971	>0.9999	>0.9999	0.2812	>0.9999	>0.9999	>0.9999	0.9987	0.9959	-
Maltose+Yeast extract	>0.9999	>0.9999	>0.9999	>0.9999	>0.9999	>0.9999	<0.0001	>0.9999	0.6268	>0.9999	>0.9999	>0.9999	>0.9999	<0.0001	<0.0001	>0.9999	>0.9999	>0.9999	>0.9999	>0.9999	>0.9999	>0.9999	0.0097	>0.9999	>0.9999	>0.9999	>0.9999	>0.9999	>0.9999	-
Maltose+Tryptone	>0.9999	>0.9999	>0.9999	>0.9999	>0.9999	>0.9999	<0.0001	>0.9999	0.3281	>0.9999	>0.9999	>0.9999	>0.9999	<0.0001	<0.0001	>0.9999	>0.9999	>0.9999	>0.9999	>0.9999	>0.9999	>0.9999	0.0022	>0.9999	>0.9999	0.9988	>0.9999	>0.9999	>0.9999	>0.9999	-
Maltose+NH4Cl	0.9274	>0.9999	>0.9999	>0.9999	>0.9999	>0.9999	<0.0001	>0.9999	0.0268	>0.9999	>0.9999	>0.9999	>0.9999	<0.0001	<0.0001	>0.9999	>0.9999	>0.9999	>0.9999	>0.9999	>0.9999	0.9661	<0.0001	>0.9999	0.9999	0.7406	>0.9999	>0.9999	0.9962	>0.9999	>0.9999	-
Sucrose+Casamino acids	>0.9999	0.2661	0.9273	0.3123	0.324	0.5126	0.0748	0.4644	>0.9999	0.7607	0.2966	>0.9999	0.9999	0.0528	<0.0001	0.2578	0.996	0.7827	0.6647	0.2955	0.9189	>0.9999	0.9964	0.5457	>0.9999	>0.9999	0.353	0.2735	>0.9999	0.9908	0.9065	0.2775	-
Sucrose+Monosodium glutamate	0.9876	>0.9999	>0.9999	>0.9999	>0.9999	>0.9999	<0.0001	>0.9999	0.0688	>0.9999	>0.9999	>0.9999	>0.9999	<0.0001	<0.0001	>0.9999	>0.9999	>0.9999	>0.9999	>0.9999	>0.9999	0.9961	0.0002	>0.9999	>0.9999	0.909	>0.9999	>0.9999	0.9998	>0.9999	>0.9999	>0.9999	0.4873	-
Sucrose+(NH4)2SO4	0.9619	>0.9999	>0.9999	>0.9999	>0.9999	>0.9999	<0.0001	>0.9999	0.0402	>0.9999	>0.9999	>0.9999	>0.9999	<0.0001	<0.0001	>0.9999	>0.9999	>0.9999	>0.9999	>0.9999	>0.9999	0.9847	<0.0001	>0.9999	>0.9999	0.8221	>0.9999	>0.9999	0.9988	>0.9999	>0.9999	>0.9999	0.3579	>0.9999	-
Sucrose+Peptone	>0.9999	0.9965	>0.9999	0.9983	0.9986	>0.9999	0.0004	0.9999	0.9992	>0.9999	0.9978	>0.9999	>0.9999	0.0002	<0.0001	0.9961	>0.9999	>0.9999	>0.9999	0.9978	>0.9999	>0.9999	0.2629	>0.9999	>0.9999	>0.9999	0.9991	0.9969	>0.9999	>0.9999	>0.9999	0.9971	>0.9999	0.9999	0.9992	-
Sucrose+NaNO3	>0.9999	>0.9999	>0.9999	>0.9999	>0.9999	>0.9999	<0.0001	>0.9999	0.3664	>0.9999	>0.9999	>0.9999	>0.9999	<0.0001	<0.0001	>0.9999	>0.9999	>0.9999	>0.9999	>0.9999	>0.9999	>0.9999	0.0027	>0.9999	>0.9999	0.9994	>0.9999	>0.9999	>0.9999	>0.9999	>0.9999	>0.9999	0.9275	>0.9999	>0.9999	>0.9999	-
Sucrose+Yeast extract	<0.0001	<0.0001	<0.0001	<0.0001	<0.0001	<0.0001	<0.0001	<0.0001	<0.0001	<0.0001	<0.0001	<0.0001	<0.0001	<0.0001	<0.0001	<0.0001	<0.0001	<0.0001	<0.0001	<0.0001	<0.0001	<0.0001	<0.0001	<0.0001	<0.0001	<0.0001	<0.0001	<0.0001	<0.0001	<0.0001	<0.0001	<0.0001	<0.0001	<0.0001	<0.0001	<0.0001	<0.0001	-
Sucrose+Tryptone	<0.0001	<0.0001	<0.0001	<0.0001	<0.0001	<0.0001	<0.0001	<0.0001	<0.0001	<0.0001	<0.0001	<0.0001	<0.0001	<0.0001	<0.0001	<0.0001	<0.0001	<0.0001	<0.0001	<0.0001	<0.0001	<0.0001	<0.0001	<0.0001	<0.0001	<0.0001	<0.0001	<0.0001	<0.0001	<0.0001	<0.0001	<0.0001	<0.0001	<0.0001	<0.0001	<0.0001	<0.0001	>0.9999	-
Sucrose+NH4Cl	>0.9999	0.9697	>0.9999	0.9812	0.9834	0.998	0.0012	0.9964	>0.9999	>0.9999	0.9779	>0.9999	>0.9999	0.0008	<0.0001	0.967	>0.9999	>0.9999	0.9998	0.9776	>0.9999	>0.9999	0.4638	0.9987	>0.9999	>0.9999	0.9877	0.972	>0.9999	>0.9999	>0.9999	0.9731	>0.9999	0.9972	0.9883	>0.9999	>0.9999	<0.0001	<0.0001	-
Glycerol+Casamino acids	0.0115	<0.0001	<0.0001	<0.0001	<0.0001	<0.0001	>0.9999	<0.0001	0.8083	<0.0001	<0.0001	0.0002	0.0001	>0.9999	0.5747	<0.0001	<0.0001	<0.0001	<0.0001	<0.0001	<0.0001	0.0068	>0.9999	<0.0001	0.0006	0.0374	<0.0001	<0.0001	0.0021	<0.0001	<0.0001	<0.0001	0.2164	<0.0001	<0.0001	0.0019	<0.0001	<0.0001	<0.0001	0.0059	-
Glycerol+Monosodium glutamate	>0.9999	0.8342	>0.9999	0.8743	0.8829	0.9666	0.0052	0.9528	>0.9999	0.997	0.8618	>0.9999	>0.9999	0.0033	<0.0001	0.8258	>0.9999	0.9978	0.9909	0.861	0.9999	>0.9999	0.7472	0.974	>0.9999	>0.9999	0.9021	0.8414	>0.9999	>0.9999	0.9998	0.8451	>0.9999	0.9598	0.905	>0.9999	>0.9999	<0.0001	<0.0001	>0.9999	0.0217	-
Glycerol+(NH4)2SO4	0.9855	>0.9999	>0.9999	>0.9999	>0.9999	>0.9999	<0.0001	>0.9999	0.0645	>0.9999	>0.9999	>0.9999	>0.9999	<0.0001	<0.0001	>0.9999	>0.9999	>0.9999	>0.9999	>0.9999	>0.9999	0.9953	0.0001	>0.9999	>0.9999	0.9	>0.9999	>0.9999	0.9998	>0.9999	>0.9999	>0.9999	0.4703	>0.9999	>0.9999	0.9999	>0.9999	<0.0001	<0.0001	0.9966	<0.0001	0.9547	-
Glycerol+Peptone	<0.0001	<0.0001	<0.0001	<0.0001	<0.0001	<0.0001	>0.9999	<0.0001	0.0316	<0.0001	<0.0001	<0.0001	<0.0001	>0.9999	>0.9999	<0.0001	<0.0001	<0.0001	<0.0001	<0.0001	<0.0001	<0.0001	0.8599	<0.0001	<0.0001	0.0001	<0.0001	<0.0001	<0.0001	<0.0001	<0.0001	<0.0001	0.0014	<0.0001	<0.0001	<0.0001	<0.0001	<0.0001	<0.0001	<0.0001	>0.9999	<0.0001	<0.0001	-
Glycerol+NaNO3	0.9912	>0.9999	>0.9999	>0.9999	>0.9999	>0.9999	<0.0001	>0.9999	0.079	>0.9999	>0.9999	>0.9999	>0.9999	<0.0001	<0.0001	>0.9999	>0.9999	>0.9999	>0.9999	>0.9999	>0.9999	0.9975	0.0002	>0.9999	>0.9999	0.9265	>0.9999	>0.9999	>0.9999	>0.9999	>0.9999	>0.9999	0.5241	>0.9999	>0.9999	>0.9999	>0.9999	<0.0001	<0.0001	0.9982	<0.0001	0.9694	>0.9999	<0.0001	-
Glycerol+Yeast extract	0.0004	<0.0001	<0.0001	<0.0001	<0.0001	<0.0001	>0.9999	<0.0001	0.205	<0.0001	<0.0001	<0.0001	<0.0001	>0.9999	0.9873	<0.0001	<0.0001	<0.0001	<0.0001	<0.0001	<0.0001	0.0002	0.9977	<0.0001	<0.0001	0.0016	<0.0001	<0.0001	<0.0001	<0.0001	<0.0001	<0.0001	0.0171	<0.0001	<0.0001	<0.0001	<0.0001	<0.0001	<0.0001	0.0002	>0.9999	0.0008	<0.0001	>0.9999	<0.0001	-
Glycerol+Tryptone	0.0002	<0.0001	<0.0001	<0.0001	<0.0001	<0.0001	>0.9999	<0.0001	0.1509	<0.0001	<0.0001	<0.0001	<0.0001	>0.9999	0.9952	<0.0001	<0.0001	<0.0001	<0.0001	<0.0001	<0.0001	0.0001	0.9931	<0.0001	<0.0001	0.001	<0.0001	<0.0001	<0.0001	<0.0001	<0.0001	<0.0001	0.011	<0.0001	<0.0001	<0.0001	<0.0001	<0.0001	<0.0001	0.0001	>0.9999	0.0005	<0.0001	>0.9999	<0.0001	>0.9999	-
Glycerol+NH4Cl	0.9994	>0.9999	>0.9999	>0.9999	>0.9999	>0.9999	<0.0001	>0.9999	0.1736	>0.9999	>0.9999	>0.9999	>0.9999	<0.0001	<0.0001	>0.9999	>0.9999	>0.9999	>0.9999	>0.9999	>0.9999	>0.9999	0.0007	>0.9999	>0.9999	0.9866	>0.9999	>0.9999	>0.9999	>0.9999	>0.9999	>0.9999	0.748	>0.9999	>0.9999	>0.9999	>0.9999	<0.0001	<0.0001	>0.9999	<0.0001	0.9964	>0.9999	<0.0001	>0.9999	<0.0001	<0.0001	-
Lactose+Casamino acids	>0.9999	0.1099	0.7344	0.1346	0.1412	0.2624	0.1948	0.2283	>0.9999	0.4868	0.1261	0.9986	0.9946	0.1457	<0.0001	0.1056	0.9524	0.5127	0.388	0.1255	0.7174	>0.9999	>0.9999	0.2872	>0.9999	>0.9999	0.1578	0.1138	>0.9999	0.9211	0.6937	0.1159	>0.9999	0.2442	0.1607	>0.9999	0.7349	<0.0001	<0.0001	>0.9999	0.4468	>0.9999	0.2324	0.0058	0.2709	0.0548	0.0372	0.4726	-
Lactose+Monosodium glutamate	0.9047	>0.9999	>0.9999	>0.9999	>0.9999	>0.9999	<0.0001	>0.9999	0.0219	>0.9999	>0.9999	>0.9999	>0.9999	<0.0001	<0.0001	>0.9999	>0.9999	>0.9999	>0.9999	>0.9999	>0.9999	0.9526	<0.0001	>0.9999	0.9998	0.6968	>0.9999	>0.9999	0.9936	>0.9999	>0.9999	>0.9999	0.2431	>0.9999	>0.9999	0.9951	>0.9999	<0.0001	<0.0001	0.9616	<0.0001	0.81	>0.9999	<0.0001	>0.9999	<0.0001	<0.0001	>0.9999	0.0981
Lactose+(NH4)2SO4	0.9822	>0.9999	>0.9999	>0.9999	>0.9999	>0.9999	<0.0001	>0.9999	0.059	>0.9999	>0.9999	>0.9999	>0.9999	<0.0001	<0.0001	>0.9999	>0.9999	>0.9999	>0.9999	>0.9999	>0.9999	0.994	0.0001	>0.9999	>0.9999	0.887	>0.9999	>0.9999	0.9997	>0.9999	>0.9999	>0.9999	0.4476	>0.9999	>0.9999	0.9998	>0.9999	<0.0001	<0.0001	0.9956	<0.0001	0.947	>0.9999	<0.0001	>0.9999	<0.0001	<0.0001	>0.9999	0.217
Lactose+Peptone	0.0812	<0.0001	<0.0001	<0.0001	<0.0001	<0.0001	>0.9999	<0.0001	0.9919	<0.0001	<0.0001	0.0025	0.0014	>0.9999	0.1777	<0.0001	0.0004	<0.0001	<0.0001	<0.0001	<0.0001	0.0526	>0.9999	<0.0001	0.0061	0.2041	<0.0001	<0.0001	0.0198	0.0002	<0.0001	<0.0001	0.6393	<0.0001	<0.0001	0.0178	<0.0001	<0.0001	<0.0001	0.0467	>0.9999	0.135	<0.0001	>0.9999	<0.0001	>0.9999	>0.9999	<0.0001	0.8748
Lactose+NaNO3	0.9963	>0.9999	>0.9999	>0.9999	>0.9999	>0.9999	<0.0001	>0.9999	0.1058	>0.9999	>0.9999	>0.9999	>0.9999	<0.0001	<0.0001	>0.9999	>0.9999	>0.9999	>0.9999	>0.9999	>0.9999	0.9991	0.0003	>0.9999	>0.9999	0.9564	>0.9999	>0.9999	>0.9999	>0.9999	>0.9999	>0.9999	0.606	>0.9999	>0.9999	>0.9999	>0.9999	<0.0001	<0.0001	0.9994	<0.0001	0.9842	>0.9999	<0.0001	>0.9999	<0.0001	<0.0001	>0.9999	0.3358
Lactose+Yeast extract	0.441	<0.0001	0.0011	<0.0001	<0.0001	<0.0001	>0.9999	<0.0001	>0.9999	0.0003	<0.0001	0.0333	0.0203	>0.9999	0.0208	<0.0001	0.0064	0.0003	0.0002	<0.0001	0.001	0.337	>0.9999	<0.0001	0.0698	0.7122	<0.0001	<0.0001	0.1714	0.0044	0.0009	<0.0001	0.9811	<0.0001	<0.0001	0.1584	0.0012	<0.0001	<0.0001	0.3119	>0.9999	0.5851	<0.0001	0.9452	<0.0001	0.9998	0.999	0.0003	0.9991
Lactose+Tryptone	<0.0001	<0.0001	<0.0001	<0.0001	<0.0001	<0.0001	<0.0001	<0.0001	<0.0001	<0.0001	<0.0001	<0.0001	<0.0001	<0.0001	0.1239	<0.0001	<0.0001	<0.0001	<0.0001	<0.0001	<0.0001	<0.0001	<0.0001	<0.0001	<0.0001	<0.0001	<0.0001	<0.0001	<0.0001	<0.0001	<0.0001	<0.0001	<0.0001	<0.0001	<0.0001	<0.0001	<0.0001	0.9825	0.0339	<0.0001	<0.0001	<0.0001	<0.0001	<0.0001	<0.0001	<0.0001	<0.0001	<0.0001	<0.0001
Lactose+NH4Cl	0.956	>0.9999	>0.9999	>0.9999	>0.9999	>0.9999	<0.0001	>0.9999	0.037	>0.9999	>0.9999	>0.9999	>0.9999	<0.0001	<0.0001	>0.9999	>0.9999	>0.9999	>0.9999	>0.9999	>0.9999	0.9817	<0.0001	>0.9999	>0.9999	0.8063	>0.9999	>0.9999	0.9985	>0.9999	>0.9999	>0.9999	0.3403	>0.9999	>0.9999	0.9989	>0.9999	<0.0001	<0.0001	0.986	<0.0001	0.8941	>0.9999	<0.0001	>0.9999	<0.0001	<0.0001	>0.9999	0.1504
Arabinose+Casamino acids	0.0948	<0.0001	<0.0001	<0.0001	<0.0001	<0.0001	>0.9999	<0.0001	0.9948	<0.0001	<0.0001	0.003	0.0017	>0.9999	0.1551	<0.0001	0.0004	<0.0001	<0.0001	<0.0001	<0.0001	0.062	>0.9999	<0.0001	0.0075	0.2318	<0.0001	<0.0001	0.0238	0.0003	<0.0001	<0.0001	0.6811	<0.0001	<0.0001	0.0214	<0.0001	<0.0001	<0.0001	0.0552	>0.9999	0.1554	<0.0001	0.9998	<0.0001	>0.9999	>0.9999	<0.0001	0.8996
Arabinose+Monosodium glutamate	>0.9999	0.4834	0.9888	0.5427	0.557	0.7532	0.0281	0.7089	>0.9999	0.9251	0.5231	>0.9999	>0.9999	0.019	<0.0001	0.4721	0.9999	0.9361	0.8694	0.5218	0.9867	>0.9999	0.9649	0.7815	>0.9999	>0.9999	0.5915	0.4932	>0.9999	0.9995	0.9834	0.4984	>0.9999	0.7304	0.5971	>0.9999	0.9888	<0.0001	<0.0001	>0.9999	0.0963	>0.9999	0.7145	0.0004	0.7632	0.0055	0.0034	0.9185	>0.9999
Arabinose+(NH4)2SO4	0.9718	>0.9999	>0.9999	>0.9999	>0.9999	>0.9999	<0.0001	>0.9999	0.0473	>0.9999	>0.9999	>0.9999	>0.9999	<0.0001	<0.0001	>0.9999	>0.9999	>0.9999	>0.9999	>0.9999	>0.9999	0.9894	<0.0001	>0.9999	>0.9999	0.8513	>0.9999	>0.9999	0.9993	>0.9999	>0.9999	>0.9999	0.3944	>0.9999	>0.9999	0.9995	>0.9999	<0.0001	<0.0001	0.9921	<0.0001	0.9247	>0.9999	<0.0001	>0.9999	<0.0001	<0.0001	>0.9999	0.1828
Arabinose+Peptone	<0.0001	<0.0001	<0.0001	<0.0001	<0.0001	<0.0001	>0.9999	<0.0001	0.0028	<0.0001	<0.0001	<0.0001	<0.0001	>0.9999	>0.9999	<0.0001	<0.0001	<0.0001	<0.0001	<0.0001	<0.0001	<0.0001	0.3709	<0.0001	<0.0001	<0.0001	<0.0001	<0.0001	<0.0001	<0.0001	<0.0001	<0.0001	<0.0001	<0.0001	<0.0001	<0.0001	<0.0001	<0.0001	<0.0001	<0.0001	0.9998	<0.0001	<0.0001	>0.9999	<0.0001	>0.9999	>0.9999	<0.0001	0.0004
Arabinose+NaNO3	0.0009	<0.0001	<0.0001	<0.0001	<0.0001	<0.0001	>0.9999	<0.0001	0.3178	<0.0001	<0.0001	<0.0001	<0.0001	>0.9999	0.9559	<0.0001	<0.0001	<0.0001	<0.0001	<0.0001	<0.0001	0.0005	0.9997	<0.0001	<0.0001	0.0035	<0.0001	<0.0001	0.0001	<0.0001	<0.0001	<0.0001	0.0332	<0.0001	<0.0001	0.0001	<0.0001	<0.0001	<0.0001	0.0004	>0.9999	0.0019	<0.0001	>0.9999	<0.0001	>0.9999	>0.9999	<0.0001	0.098
Arabinose+Yeast extract	<0.0001	<0.0001	<0.0001	<0.0001	<0.0001	<0.0001	<0.0001	<0.0001	<0.0001	<0.0001	<0.0001	<0.0001	<0.0001	<0.0001	0.0911	<0.0001	<0.0001	<0.0001	<0.0001	<0.0001	<0.0001	<0.0001	<0.0001	<0.0001	<0.0001	<0.0001	<0.0001	<0.0001	<0.0001	<0.0001	<0.0001	<0.0001	<0.0001	<0.0001	<0.0001	<0.0001	<0.0001	0.9923	0.0483	<0.0001	<0.0001	<0.0001	<0.0001	<0.0001	<0.0001	<0.0001	<0.0001	<0.0001	<0.0001
Arabinose+Tryptone	<0.0001	<0.0001	<0.0001	<0.0001	<0.0001	<0.0001	0.6093	<0.0001	<0.0001	<0.0001	<0.0001	<0.0001	<0.0001	0.6988	>0.9999	<0.0001	<0.0001	<0.0001	<0.0001	<0.0001	<0.0001	<0.0001	0.0026	<0.0001	<0.0001	<0.0001	<0.0001	<0.0001	<0.0001	<0.0001	<0.0001	<0.0001	<0.0001	<0.0001	<0.0001	<0.0001	<0.0001	<0.0001	<0.0001	<0.0001	0.3096	<0.0001	<0.0001	0.9991	<0.0001	0.9042	0.9466	<0.0001	<0.0001
Arabinose+NH4Cl	0.979	>0.9999	>0.9999	>0.9999	>0.9999	>0.9999	<0.0001	>0.9999	0.0547	>0.9999	>0.9999	>0.9999	>0.9999	<0.0001	<0.0001	>0.9999	>0.9999	>0.9999	>0.9999	>0.9999	>0.9999	0.9926	0.0001	>0.9999	>0.9999	0.8752	>0.9999	>0.9999	0.9996	>0.9999	>0.9999	>0.9999	0.4288	>0.9999	>0.9999	0.9997	>0.9999	<0.0001	<0.0001	0.9946	<0.0001	0.9399	>0.9999	<0.0001	>0.9999	<0.0001	<0.0001	>0.9999	0.2046
Xylose+Casamino	>0.9999	0.226	0.8994	0.2677	0.2784	0.456	0.0922	0.4096	>0.9999	0.7089	0.2534	>0.9999	0.9997	0.0658	<0.0001	0.2185	0.9927	0.7328	0.608	0.2525	0.889	>0.9999	0.9982	0.4884	>0.9999	>0.9999	0.305	0.2327	>0.9999	0.9844	0.874	0.2362	>0.9999	0.4316	0.3096	>0.9999	0.8997	<0.0001	<0.0001	>0.9999	0.2554	>0.9999	0.4153	0.0019	0.4673	0.0219	0.0143	0.6953	>0.9999
Xylose+Monosodium	>0.9999	>0.9999	>0.9999	>0.9999	>0.9999	>0.9999	<0.0001	>0.9999	0.3562	>0.9999	>0.9999	>0.9999	>0.9999	<0.0001	<0.0001	>0.9999	>0.9999	>0.9999	>0.9999	>0.9999	>0.9999	>0.9999	0.0025	>0.9999	>0.9999	0.9993	>0.9999	>0.9999	>0.9999	>0.9999	>0.9999	>0.9999	0.9224	>0.9999	>0.9999	>0.9999	>0.9999	<0.0001	<0.0001	>0.9999	<0.0001	>0.9999	>0.9999	<0.0001	>0.9999	<0.0001	<0.0001	>0.9999	0.7244
Xylose+(NH4)2SO4	0.9998	>0.9999	>0.9999	>0.9999	>0.9999	>0.9999	<0.0001	>0.9999	0.2157	>0.9999	>0.9999	>0.9999	>0.9999	<0.0001	<0.0001	>0.9999	>0.9999	>0.9999	>0.9999	>0.9999	>0.9999	>0.9999	0.001	>0.9999	>0.9999	0.9932	>0.9999	>0.9999	>0.9999	>0.9999	>0.9999	>0.9999	0.8074	>0.9999	>0.9999	>0.9999	>0.9999	<0.0001	<0.0001	>0.9999	<0.0001	0.9985	>0.9999	<0.0001	>0.9999	<0.0001	<0.0001	>0.9999	0.5432
Xylose+Peptone	>0.9999	>0.9999	>0.9999	>0.9999	>0.9999	>0.9999	<0.0001	>0.9999	0.7449	>0.9999	>0.9999	>0.9999	>0.9999	<0.0001	<0.0001	>0.9999	>0.9999	>0.9999	>0.9999	>0.9999	>0.9999	>0.9999	0.0169	>0.9999	>0.9999	>0.9999	>0.9999	>0.9999	>0.9999	>0.9999	>0.9999	>0.9999	0.9976	>0.9999	>0.9999	>0.9999	>0.9999	<0.0001	<0.0001	>0.9999	<0.0001	>0.9999	>0.9999	<0.0001	>0.9999	<0.0001	<0.0001	>0.9999	0.965
Xylose+NaNO3	0.016	<0.0001	<0.0001	<0.0001	<0.0001	<0.0001	>0.9999	<0.0001	0.8617	<0.0001	<0.0001	0.0003	0.0002	>0.9999	0.5003	<0.0001	<0.0001	<0.0001	<0.0001	<0.0001	<0.0001	0.0095	>0.9999	<0.0001	0.0008	0.0503	<0.0001	<0.0001	0.0031	<0.0001	<0.0001	<0.0001	0.2677	<0.0001	<0.0001	0.0027	<0.0001	<0.0001	<0.0001	0.0083	>0.9999	0.0297	<0.0001	>0.9999	<0.0001	>0.9999	>0.9999	<0.0001	0.5198
Xylose+Yeast	>0.9999	0.7671	0.9997	0.8155	0.8263	0.9403	0.0077	0.9198	>0.9999	0.9924	0.8002	>0.9999	>0.9999	0.005	<0.0001	0.7572	>0.9999	0.9942	0.9804	0.7991	0.9996	>0.9999	0.8172	0.9519	>0.9999	>0.9999	0.8507	0.7756	>0.9999	>0.9999	0.9994	0.78	>0.9999	0.9301	0.8545	>0.9999	0.9997	<0.0001	<0.0001	>0.9999	0.031	>0.9999	0.9225	<0.0001	0.9446	0.0013	0.0008	0.9913	>0.9999
Xylose+Tryptone	0.5921	<0.0001	0.0025	<0.0001	<0.0001	0.0002	>0.9999	0.0001	>0.9999	0.0007	<0.0001	0.0609	0.0383	>0.9999	0.0106	<0.0001	0.0129	0.0008	0.0004	<0.0001	0.0023	0.4773	>0.9999	0.0002	0.1205	0.8387	<0.0001	<0.0001	0.2689	0.009	0.002	<0.0001	0.9956	0.0001	<0.0001	0.2511	0.0025	<0.0001	<0.0001	0.4479	>0.9999	0.7325	0.0001	0.8705	0.0002	0.9981	0.9942	0.0006	>0.9999
Xylose+NH4Cl	>0.9999	>0.9999	>0.9999	>0.9999	>0.9999	>0.9999	<0.0001	>0.9999	0.7015	>0.9999	>0.9999	>0.9999	>0.9999	<0.0001	<0.0001	>0.9999	>0.9999	>0.9999	>0.9999	>0.9999	>0.9999	>0.9999	0.0137	>0.9999	>0.9999	>0.9999	>0.9999	>0.9999	>0.9999	>0.9999	>0.9999	>0.9999	0.9958	>0.9999	>0.9999	>0.9999	>0.9999	<0.0001	<0.0001	>0.9999	<0.0001	>0.9999	>0.9999	<0.0001	>0.9999	<0.0001	<0.0001	>0.9999	0.9513
[truncated: 23 more columns]

## Sheet: CAN_Monascin
Monascin
Ordinary one-way ANOVA with Tukey's multiple comparisons test
Significance
ns
<0.05
<0.01
<0.001
	Glucose+Casamino	Glucose+Monosodium	Glucose+(NH4)2SO4	Glucose+Peptone	Glucose+NaNO3	Glucose+Yeast	Glucose+Tryptone	Glucose+NH4Cl	Starch+Casamino	Starch+Monosodium	Starch+(NH4)2SO4	Starch+Peptone	Starch+NaNO3	Starch+Yeast	Starch+Tryptone	Starch+NH4Cl	Fructose+Casamino acids	Fructose+Monosodium glutamate	Fructose+(NH4)2SO4	Fructose+Peptone	Fructose+NaNO3	Fructose+Yeast extract	Fructose+Tryptone	Fructose+NH4Cl	Maltose+Casamino acids	Maltose+Monosodium glutamate	Maltose+(NH4)2SO4	Maltose+Peptone	Maltose+NaNO3	Maltose+Yeast extract	Maltose+Tryptone	Maltose+NH4Cl	Sucrose+Casamino acids	Sucrose+Monosodium glutamate	Sucrose+(NH4)2SO4	Sucrose+Peptone	Sucrose+NaNO3	Sucrose+Yeast extract	Sucrose+Tryptone	Sucrose+NH4Cl	Glycerol+Casamino acids	Glycerol+Monosodium glutamate	Glycerol+(NH4)2SO4	Glycerol+Peptone	Glycerol+NaNO3	Glycerol+Yeast extract	Glycerol+Tryptone	Glycerol+NH4Cl	Lactose+Casamino acids
Glucose+Casamino	-
Glucose+Monosodium	>0.9999	-
Glucose+(NH4)2SO4	>0.9999	>0.9999	-
Glucose+Peptone	>0.9999	>0.9999	>0.9999	-
Glucose+NaNO3	>0.9999	>0.9999	>0.9999	>0.9999	-
Glucose+Yeast	>0.9999	>0.9999	>0.9999	>0.9999	>0.9999	-
Glucose+Tryptone	>0.9999	0.6902	>0.9999	0.7424	0.8331	0.7296	-
Glucose+NH4Cl	>0.9999	>0.9999	>0.9999	>0.9999	>0.9999	>0.9999	0.7647	-
Starch+Casamino	>0.9999	>0.9999	>0.9999	>0.9999	>0.9999	>0.9999	>0.9999	>0.9999	-
Starch+Monosodium	>0.9999	>0.9999	>0.9999	>0.9999	>0.9999	>0.9999	0.8567	>0.9999	>0.9999	-
Starch+(NH4)2SO4	>0.9999	>0.9999	>0.9999	>0.9999	>0.9999	>0.9999	0.6942	>0.9999	>0.9999	>0.9999	-
Starch+Peptone	>0.9999	>0.9999	>0.9999	>0.9999	>0.9999	>0.9999	0.9653	>0.9999	>0.9999	>0.9999	>0.9999	-
Starch+NaNO3	0.7107	0.0082	0.8827	0.0106	0.0174	0.0099	>0.9999	0.0119	0.7475	0.0201	0.0083	0.0539	-
Starch+Yeast	>0.9999	0.9401	>0.9999	0.9589	0.9827	0.9547	>0.9999	0.9658	>0.9999	0.9872	0.9417	0.9991	0.9997	-
Starch+Tryptone	<0.0001	<0.0001	<0.0001	<0.0001	<0.0001	<0.0001	0.0025	<0.0001	<0.0001	<0.0001	<0.0001	<0.0001	0.4439	0.0004	-
Starch+NH4Cl	>0.9999	>0.9999	>0.9999	>0.9999	>0.9999	>0.9999	0.6764	>0.9999	>0.9999	>0.9999	>0.9999	>0.9999	0.0076	0.9345	<0.0001	-
Fructose+Casamino acids	>0.9999	>0.9999	>0.9999	>0.9999	>0.9999	>0.9999	0.8536	>0.9999	>0.9999	>0.9999	>0.9999	>0.9999	0.0198	0.9866	<0.0001	>0.9999	-
Fructose+Monosodium glutamate	>0.9999	>0.9999	>0.9999	>0.9999	>0.9999	>0.9999	0.7291	>0.9999	>0.9999	>0.9999	>0.9999	>0.9999	0.0099	0.9545	<0.0001	>0.9999	>0.9999	-
Fructose+(NH4)2SO4	>0.9999	>0.9999	>0.9999	>0.9999	>0.9999	>0.9999	0.9999	>0.9999	>0.9999	>0.9999	>0.9999	>0.9999	0.2728	>0.9999	<0.0001	>0.9999	>0.9999	>0.9999	-
Fructose+Peptone	>0.9999	>0.9999	>0.9999	>0.9999	>0.9999	>0.9999	0.7632	>0.9999	>0.9999	>0.9999	>0.9999	>0.9999	0.0118	0.9653	<0.0001	>0.9999	>0.9999	>0.9999	>0.9999	-
Fructose+NaNO3	>0.9999	0.9998	>0.9999	>0.9999	>0.9999	>0.9999	>0.9999	>0.9999	>0.9999	>0.9999	0.9998	>0.9999	0.9316	>0.9999	<0.0001	0.9998	>0.9999	>0.9999	>0.9999	>0.9999	-
Fructose+Yeast extract	>0.9999	>0.9999	>0.9999	>0.9999	>0.9999	>0.9999	0.9765	>0.9999	>0.9999	>0.9999	>0.9999	>0.9999	0.0656	0.9996	<0.0001	>0.9999	>0.9999	>0.9999	>0.9999	>0.9999	>0.9999	-
Fructose+Tryptone	>0.9999	>0.9999	>0.9999	>0.9999	>0.9999	>0.9999	>0.9999	>0.9999	>0.9999	>0.9999	>0.9999	>0.9999	0.9003	>0.9999	<0.0001	>0.9999	>0.9999	>0.9999	>0.9999	>0.9999	>0.9999	>0.9999	-
Fructose+NH4Cl	>0.9999	>0.9999	>0.9999	>0.9999	>0.9999	>0.9999	0.9394	>0.9999	>0.9999	>0.9999	>0.9999	>0.9999	0.039	0.9975	<0.0001	>0.9999	>0.9999	>0.9999	>0.9999	>0.9999	>0.9999	>0.9999	>0.9999	-
Maltose+Casamino acids	>0.9999	>0.9999	>0.9999	>0.9999	>0.9999	>0.9999	0.952	>0.9999	>0.9999	>0.9999	>0.9999	>0.9999	0.045	0.9984	<0.0001	>0.9999	>0.9999	>0.9999	>0.9999	>0.9999	>0.9999	>0.9999	>0.9999	>0.9999	-
Maltose+Monosodium glutamate	>0.9999	>0.9999	>0.9999	>0.9999	>0.9999	>0.9999	0.9427	>0.9999	>0.9999	>0.9999	>0.9999	>0.9999	0.0404	0.9978	<0.0001	>0.9999	>0.9999	>0.9999	>0.9999	>0.9999	>0.9999	>0.9999	>0.9999	>0.9999	>0.9999	-
Maltose+(NH4)2SO4	>0.9999	>0.9999	>0.9999	>0.9999	>0.9999	>0.9999	0.7237	>0.9999	>0.9999	>0.9999	>0.9999	>0.9999	0.0096	0.9526	<0.0001	>0.9999	>0.9999	>0.9999	>0.9999	>0.9999	>0.9999	>0.9999	>0.9999	>0.9999	>0.9999	>0.9999	-
Maltose+Peptone	>0.9999	>0.9999	>0.9999	>0.9999	>0.9999	>0.9999	0.7387	>0.9999	>0.9999	>0.9999	>0.9999	>0.9999	0.0104	0.9577	<0.0001	>0.9999	>0.9999	>0.9999	>0.9999	>0.9999	>0.9999	>0.9999	>0.9999	>0.9999	>0.9999	>0.9999	>0.9999	-
Maltose+NaNO3	>0.9999	>0.9999	>0.9999	>0.9999	>0.9999	>0.9999	0.9411	>0.9999	>0.9999	>0.9999	>0.9999	>0.9999	0.0397	0.9977	<0.0001	>0.9999	>0.9999	>0.9999	>0.9999	>0.9999	>0.9999	>0.9999	>0.9999	>0.9999	>0.9999	>0.9999	>0.9999	>0.9999	-
Maltose+Yeast extract	>0.9999	>0.9999	>0.9999	>0.9999	>0.9999	>0.9999	0.8429	>0.9999	>0.9999	>0.9999	>0.9999	>0.9999	0.0185	0.9847	<0.0001	>0.9999	>0.9999	>0.9999	>0.9999	>0.9999	>0.9999	>0.9999	>0.9999	>0.9999	>0.9999	>0.9999	>0.9999	>0.9999	>0.9999	-
Maltose+Tryptone	>0.9999	>0.9999	>0.9999	>0.9999	>0.9999	>0.9999	0.7525	>0.9999	>0.9999	>0.9999	>0.9999	>0.9999	0.0112	0.9621	<0.0001	>0.9999	>0.9999	>0.9999	>0.9999	>0.9999	>0.9999	>0.9999	>0.9999	>0.9999	>0.9999	>0.9999	>0.9999	>0.9999	>0.9999	>0.9999	-
Maltose+NH4Cl	>0.9999	>0.9999	>0.9999	>0.9999	>0.9999	>0.9999	0.7053	>0.9999	>0.9999	>0.9999	>0.9999	>0.9999	0.0088	0.946	<0.0001	>0.9999	>0.9999	>0.9999	>0.9999	>0.9999	0.9999	>0.9999	>0.9999	>0.9999	>0.9999	>0.9999	>0.9999	>0.9999	>0.9999	>0.9999	>0.9999	-
Sucrose+Casamino acids	>0.9999	>0.9999	>0.9999	>0.9999	>0.9999	>0.9999	0.9969	>0.9999	>0.9999	>0.9999	>0.9999	>0.9999	0.1378	>0.9999	<0.0001	>0.9999	>0.9999	>0.9999	>0.9999	>0.9999	>0.9999	>0.9999	>0.9999	>0.9999	>0.9999	>0.9999	>0.9999	>0.9999	>0.9999	>0.9999	>0.9999	>0.9999	-
Sucrose+Monosodium glutamate	>0.9999	>0.9999	>0.9999	>0.9999	>0.9999	>0.9999	0.7902	>0.9999	>0.9999	>0.9999	>0.9999	>0.9999	0.0136	0.9728	<0.0001	>0.9999	>0.9999	>0.9999	>0.9999	>0.9999	>0.9999	>0.9999	>0.9999	>0.9999	>0.9999	>0.9999	>0.9999	>0.9999	>0.9999	>0.9999	>0.9999	>0.9999	>0.9999	-
Sucrose+(NH4)2SO4	>0.9999	>0.9999	>0.9999	>0.9999	>0.9999	>0.9999	0.728	>0.9999	>0.9999	>0.9999	>0.9999	>0.9999	0.0098	0.9541	<0.0001	>0.9999	>0.9999	>0.9999	>0.9999	>0.9999	>0.9999	>0.9999	>0.9999	>0.9999	>0.9999	>0.9999	>0.9999	>0.9999	>0.9999	>0.9999	>0.9999	>0.9999	>0.9999	>0.9999	-
Sucrose+Peptone	>0.9999	>0.9999	>0.9999	>0.9999	>0.9999	>0.9999	0.9793	>0.9999	>0.9999	>0.9999	>0.9999	>0.9999	0.0695	0.9997	<0.0001	>0.9999	>0.9999	>0.9999	>0.9999	>0.9999	>0.9999	>0.9999	>0.9999	>0.9999	>0.9999	>0.9999	>0.9999	>0.9999	>0.9999	>0.9999	>0.9999	>0.9999	>0.9999	>0.9999	>0.9999	-
Sucrose+NaNO3	>0.9999	>0.9999	>0.9999	>0.9999	>0.9999	>0.9999	0.8037	>0.9999	>0.9999	>0.9999	>0.9999	>0.9999	0.0147	0.9762	<0.0001	>0.9999	>0.9999	>0.9999	>0.9999	>0.9999	>0.9999	>0.9999	>0.9999	>0.9999	>0.9999	>0.9999	>0.9999	>0.9999	>0.9999	>0.9999	>0.9999	>0.9999	>0.9999	>0.9999	>0.9999	>0.9999	-
Sucrose+Yeast extract	<0.0001	<0.0001	<0.0001	<0.0001	<0.0001	<0.0001	0.0118	<0.0001	<0.0001	<0.0001	<0.0001	<0.0001	0.7637	0.0021	>0.9999	<0.0001	<0.0001	<0.0001	<0.0001	<0.0001	0.0001	<0.0001	<0.0001	<0.0001	<0.0001	<0.0001	<0.0001	<0.0001	<0.0001	<0.0001	<0.0001	<0.0001	<0.0001	<0.0001	<0.0001	<0.0001	<0.0001	-
Sucrose+Tryptone	<0.0001	<0.0001	<0.0001	<0.0001	<0.0001	<0.0001	<0.0001	<0.0001	<0.0001	<0.0001	<0.0001	<0.0001	0.0059	<0.0001	>0.9999	<0.0001	<0.0001	<0.0001	<0.0001	<0.0001	<0.0001	<0.0001	<0.0001	<0.0001	<0.0001	<0.0001	<0.0001	<0.0001	<0.0001	<0.0001	<0.0001	<0.0001	<0.0001	<0.0001	<0.0001	<0.0001	<0.0001	>0.9999	-
Sucrose+NH4Cl	>0.9999	0.952	>0.9999	0.9679	0.9872	0.9643	>0.9999	0.9736	>0.9999	0.9907	0.9534	0.9995	0.9996	>0.9999	0.0003	0.9472	0.9903	0.9642	>0.9999	0.9732	>0.9999	0.9997	>0.9999	0.9984	0.999	0.9985	0.9626	0.9669	0.9985	0.9887	0.9705	0.957	>0.9999	0.9793	0.9639	0.9998	0.982	0.0018	<0.0001	-
Glycerol+Casamino acids	<0.0001	<0.0001	<0.0001	<0.0001	<0.0001	<0.0001	<0.0001	<0.0001	<0.0001	<0.0001	<0.0001	<0.0001	<0.0001	<0.0001	0.0002	<0.0001	<0.0001	<0.0001	<0.0001	<0.0001	<0.0001	<0.0001	<0.0001	<0.0001	<0.0001	<0.0001	<0.0001	<0.0001	<0.0001	<0.0001	<0.0001	<0.0001	<0.0001	<0.0001	<0.0001	<0.0001	<0.0001	<0.0001	0.0505	<0.0001	-
Glycerol+Monosodium glutamate	>0.9999	>0.9999	>0.9999	>0.9999	>0.9999	>0.9999	0.983	>0.9999	>0.9999	>0.9999	>0.9999	>0.9999	0.0758	0.9998	<0.0001	>0.9999	>0.9999	>0.9999	>0.9999	>0.9999	>0.9999	>0.9999	>0.9999	>0.9999	>0.9999	>0.9999	>0.9999	>0.9999	>0.9999	>0.9999	>0.9999	>0.9999	>0.9999	>0.9999	>0.9999	>0.9999	>0.9999	<0.0001	<0.0001	0.9999	<0.0001	-
Glycerol+(NH4)2SO4	>0.9999	>0.9999	>0.9999	>0.9999	>0.9999	>0.9999	0.8126	>0.9999	>0.9999	>0.9999	>0.9999	>0.9999	0.0154	0.9783	<0.0001	>0.9999	>0.9999	>0.9999	>0.9999	>0.9999	>0.9999	>0.9999	>0.9999	>0.9999	>0.9999	>0.9999	>0.9999	>0.9999	>0.9999	>0.9999	>0.9999	>0.9999	>0.9999	>0.9999	>0.9999	>0.9999	>0.9999	<0.0001	<0.0001	0.9837	<0.0001	>0.9999	-
Glycerol+Peptone	0.9992	0.1839	>0.9999	0.2182	0.2981	0.2092	>0.9999	0.235	0.9996	0.3255	0.1863	0.5509	>0.9999	>0.9999	0.035	0.1758	0.3218	0.2088	0.9332	0.2338	>0.9999	0.6023	>0.9999	0.4695	0.5048	0.4782	0.2052	0.2156	0.4739	0.3091	0.2257	0.1932	0.7956	0.2563	0.2081	0.6176	0.2686	0.1211	<0.0001	>0.9999	<0.0001	0.6408	0.277	-
Glycerol+NaNO3	>0.9999	>0.9999	>0.9999	>0.9999	>0.9999	>0.9999	0.7049	>0.9999	>0.9999	>0.9999	>0.9999	>0.9999	0.0088	0.9458	<0.0001	>0.9999	>0.9999	>0.9999	>0.9999	>0.9999	0.9999	>0.9999	>0.9999	>0.9999	>0.9999	>0.9999	>0.9999	>0.9999	>0.9999	>0.9999	>0.9999	>0.9999	>0.9999	>0.9999	>0.9999	>0.9999	>0.9999	<0.0001	<0.0001	0.9569	<0.0001	>0.9999	>0.9999	0.1929	-
Glycerol+Yeast extract	>0.9999	0.9994	>0.9999	0.9997	>0.9999	0.9997	>0.9999	0.9998	>0.9999	>0.9999	0.9994	>0.9999	0.96	>0.9999	<0.0001	0.9992	>0.9999	0.9997	>0.9999	0.9998	>0.9999	>0.9999	>0.9999	>0.9999	>0.9999	>0.9999	0.9996	0.9997	>0.9999	>0.9999	0.9998	0.9995	>0.9999	0.9999	0.9997	>0.9999	>0.9999	0.0002	<0.0001	>0.9999	<0.0001	>0.9999	>0.9999	>0.9999	0.9995	-
Glycerol+Tryptone	0.7267	0.0089	0.8927	0.0115	0.0188	0.0107	>0.9999	0.0128	0.7627	0.0217	0.009	0.0577	>0.9999	0.9998	0.4273	0.0083	0.0213	0.0107	0.286	0.0127	0.9386	0.07	0.9093	0.0418	0.0482	0.0433	0.0104	0.0112	0.0425	0.0199	0.0121	0.0095	0.1459	0.0147	0.0107	0.0741	0.0158	0.7485	0.0054	0.9997	<0.0001	0.0808	0.0167	>0.9999	0.0095	0.9647	-
Glycerol+NH4Cl	>0.9999	>0.9999	>0.9999	>0.9999	>0.9999	>0.9999	0.914	>0.9999	>0.9999	>0.9999	>0.9999	>0.9999	0.0307	0.9952	<0.0001	>0.9999	>0.9999	>0.9999	>0.9999	>0.9999	>0.9999	>0.9999	>0.9999	>0.9999	>0.9999	>0.9999	>0.9999	>0.9999	>0.9999	>0.9999	>0.9999	>0.9999	>0.9999	>0.9999	>0.9999	>0.9999	>0.9999	<0.0001	<0.0001	0.9967	<0.0001	>0.9999	>0.9999	0.4135	>0.9999	>0.9999	0.0329	-
Lactose+Casamino acids	>0.9999	>0.9999	>0.9999	>0.9999	>0.9999	>0.9999	0.9994	>0.9999	>0.9999	>0.9999	>0.9999	>0.9999	0.2099	>0.9999	<0.0001	>0.9999	>0.9999	>0.9999	>0.9999	>0.9999	>0.9999	>0.9999	>0.9999	>0.9999	>0.9999	>0.9999	>0.9999	>0.9999	>0.9999	>0.9999	>0.9999	>0.9999	>0.9999	>0.9999	>0.9999	>0.9999	>0.9999	<0.0001	<0.0001	>0.9999	<0.0001	>0.9999	>0.9999	0.8883	>0.9999	>0.9999	0.221	>0.9999	-
Lactose+Monosodium glutamate	>0.9999	>0.9999	>0.9999	>0.9999	>0.9999	>0.9999	0.6732	>0.9999	>0.9999	>0.9999	>0.9999	>0.9999	0.0075	0.9331	<0.0001	>0.9999	>0.9999	>0.9999	>0.9999	>0.9999	0.9998	>0.9999	>0.9999	>0.9999	>0.9999	>0.9999	>0.9999	>0.9999	>0.9999	>0.9999	>0.9999	>0.9999	>0.9999	>0.9999	>0.9999	>0.9999	>0.9999	<0.0001	<0.0001	0.946	<0.0001	>0.9999	>0.9999	0.174	>0.9999	0.9992	0.0082	>0.9999	>0.9999
Lactose+(NH4)2SO4	>0.9999	>0.9999	>0.9999	>0.9999	>0.9999	>0.9999	0.7142	>0.9999	>0.9999	>0.9999	>0.9999	>0.9999	0.0092	0.9493	<0.0001	>0.9999	>0.9999	>0.9999	>0.9999	>0.9999	0.9999	>0.9999	>0.9999	>0.9999	>0.9999	>0.9999	>0.9999	>0.9999	>0.9999	>0.9999	>0.9999	>0.9999	>0.9999	>0.9999	>0.9999	>0.9999	>0.9999	<0.0001	<0.0001	0.9598	<0.0001	>0.9999	>0.9999	0.1989	>0.9999	0.9996	0.01	>0.9999	>0.9999
Lactose+Peptone	>0.9999	0.8048	>0.9999	0.8468	0.9127	0.8367	>0.9999	0.8638	>0.9999	0.9283	0.8081	0.9882	>0.9999	>0.9999	0.0013	0.7932	0.9263	0.8363	>0.9999	0.8627	>0.9999	0.9928	>0.9999	0.9761	0.9822	0.9777	0.832	0.8439	0.9769	0.9193	0.8546	0.8172	0.9994	0.8827	0.8355	0.9938	0.8924	0.0065	<0.0001	>0.9999	<0.0001	0.9952	0.8986	>0.9999	0.8169	>0.9999	>0.9999	0.9627	>0.9999
Lactose+NaNO3	>0.9999	>0.9999	>0.9999	>0.9999	>0.9999	>0.9999	0.7232	>0.9999	>0.9999	>0.9999	>0.9999	>0.9999	0.0096	0.9525	<0.0001	>0.9999	>0.9999	>0.9999	>0.9999	>0.9999	>0.9999	>0.9999	>0.9999	>0.9999	>0.9999	>0.9999	>0.9999	>0.9999	>0.9999	>0.9999	>0.9999	>0.9999	>0.9999	>0.9999	>0.9999	>0.9999	>0.9999	<0.0001	<0.0001	0.9625	<0.0001	>0.9999	>0.9999	0.2048	>0.9999	0.9996	0.0104	>0.9999	>0.9999
Lactose+Yeast extract	>0.9999	0.9998	>0.9999	>0.9999	>0.9999	0.9999	>0.9999	>0.9999	>0.9999	>0.9999	0.9998	>0.9999	0.9368	>0.9999	<0.0001	0.9997	>0.9999	0.9999	>0.9999	>0.9999	>0.9999	>0.9999	>0.9999	>0.9999	>0.9999	>0.9999	0.9999	>0.9999	>0.9999	>0.9999	>0.9999	0.9998	>0.9999	>0.9999	0.9999	>0.9999	>0.9999	0.0001	<0.0001	>0.9999	<0.0001	>0.9999	>0.9999	>0.9999	0.9998	>0.9999	0.9433	>0.9999	>0.9999
Lactose+Tryptone	<0.0001	<0.0001	<0.0001	<0.0001	<0.0001	<0.0001	0.0002	<0.0001	<0.0001	<0.0001	<0.0001	<0.0001	0.1287	<0.0001	>0.9999	<0.0001	<0.0001	<0.0001	<0.0001	<0.0001	<0.0001	<0.0001	<0.0001	<0.0001	<0.0001	<0.0001	<0.0001	<0.0001	<0.0001	<0.0001	<0.0001	<0.0001	<0.0001	<0.0001	<0.0001	<0.0001	<0.0001	>0.9999	>0.9999	<0.0001	0.0017	<0.0001	<0.0001	0.0049	<0.0001	<0.0001	0.1214	<0.0001	<0.0001
Lactose+NH4Cl	>0.9999	>0.9999	>0.9999	>0.9999	>0.9999	>0.9999	0.6732	>0.9999	>0.9999	>0.9999	>0.9999	>0.9999	0.0075	0.9331	<0.0001	>0.9999	>0.9999	>0.9999	>0.9999	>0.9999	0.9998	>0.9999	>0.9999	>0.9999	>0.9999	>0.9999	>0.9999	>0.9999	>0.9999	>0.9999	>0.9999	>0.9999	>0.9999	>0.9999	>0.9999	>0.9999	>0.9999	<0.0001	<0.0001	0.946	<0.0001	>0.9999	>0.9999	0.174	>0.9999	0.9992	0.0082	>0.9999	>0.9999
Arabinose+Casamino acids	<0.0001	<0.0001	<0.0001	<0.0001	<0.0001	<0.0001	0.0017	<0.0001	<0.0001	<0.0001	<0.0001	<0.0001	0.3714	0.0002	>0.9999	<0.0001	<0.0001	<0.0001	<0.0001	<0.0001	<0.0001	<0.0001	<0.0001	<0.0001	<0.0001	<0.0001	<0.0001	<0.0001	<0.0001	<0.0001	<0.0001	<0.0001	<0.0001	<0.0001	<0.0001	<0.0001	<0.0001	>0.9999	>0.9999	0.0002	0.0002	<0.0001	<0.0001	0.0253	<0.0001	<0.0001	0.356	<0.0001	<0.0001
Arabinose+Monosodium glutamate	>0.9999	>0.9999	>0.9999	>0.9999	>0.9999	>0.9999	0.9464	>0.9999	>0.9999	>0.9999	>0.9999	>0.9999	0.0421	0.998	<0.0001	>0.9999	>0.9999	>0.9999	>0.9999	>0.9999	>0.9999	>0.9999	>0.9999	>0.9999	>0.9999	>0.9999	>0.9999	>0.9999	>0.9999	>0.9999	>0.9999	>0.9999	>0.9999	>0.9999	>0.9999	>0.9999	>0.9999	<0.0001	<0.0001	0.9987	<0.0001	>0.9999	>0.9999	0.4883	>0.9999	>0.9999	0.0451	>0.9999	>0.9999
Arabinose+(NH4)2SO4	>0.9999	>0.9999	>0.9999	>0.9999	>0.9999	>0.9999	0.7058	>0.9999	>0.9999	>0.9999	>0.9999	>0.9999	0.0088	0.9461	<0.0001	>0.9999	>0.9999	>0.9999	>0.9999	>0.9999	0.9999	>0.9999	>0.9999	>0.9999	>0.9999	>0.9999	>0.9999	>0.9999	>0.9999	>0.9999	>0.9999	>0.9999	>0.9999	>0.9999	>0.9999	>0.9999	>0.9999	<0.0001	<0.0001	0.9572	<0.0001	>0.9999	>0.9999	0.1935	>0.9999	0.9995	0.0095	>0.9999	>0.9999
Arabinose+Peptone	>0.9999	0.9999	>0.9999	>0.9999	>0.9999	>0.9999	>0.9999	>0.9999	>0.9999	>0.9999	0.9999	>0.9999	0.9253	>0.9999	<0.0001	0.9998	>0.9999	>0.9999	>0.9999	>0.9999	>0.9999	>0.9999	>0.9999	>0.9999	>0.9999	>0.9999	>0.9999	>0.9999	>0.9999	>0.9999	>0.9999	0.9999	>0.9999	>0.9999	>0.9999	>0.9999	>0.9999	0.0001	<0.0001	>0.9999	<0.0001	>0.9999	>0.9999	>0.9999	0.9999	>0.9999	0.9327	>0.9999	>0.9999
Arabinose+NaNO3	<0.0001	<0.0001	<0.0001	<0.0001	<0.0001	<0.0001	<0.0001	<0.0001	<0.0001	<0.0001	<0.0001	<0.0001	0.0543	<0.0001	>0.9999	<0.0001	<0.0001	<0.0001	<0.0001	<0.0001	<0.0001	<0.0001	<0.0001	<0.0001	<0.0001	<0.0001	<0.0001	<0.0001	<0.0001	<0.0001	<0.0001	<0.0001	<0.0001	<0.0001	<0.0001	<0.0001	<0.0001	>0.9999	>0.9999	<0.0001	0.0054	<0.0001	<0.0001	0.0015	<0.0001	<0.0001	0.0507	<0.0001	<0.0001
Arabinose+Yeast extract	0.889	0.0229	0.973	0.0291	0.0458	0.0274	>0.9999	0.0324	0.9107	0.0523	0.0234	0.1255	>0.9999	>0.9999	0.2482	0.0216	0.0514	0.0274	0.4768	0.0321	0.9882	0.1487	0.979	0.0944	0.1071	0.0974	0.0267	0.0286	0.0959	0.0483	0.0305	0.0246	0.2782	0.0367	0.0272	0.1563	0.0392	0.5404	0.0019	>0.9999	<0.0001	0.1685	0.0411	>0.9999	0.0245	0.9947	>0.9999	0.0763	0.39
Arabinose+Tryptone	>0.9999	0.9975	>0.9999	0.9988	0.9998	0.9985	>0.9999	0.9991	>0.9999	0.9999	0.9977	>0.9999	0.9826	>0.9999	<0.0001	0.9971	0.9998	0.9985	>0.9999	0.9991	>0.9999	>0.9999	>0.9999	>0.9999	>0.9999	>0.9999	0.9984	0.9987	>0.9999	0.9998	0.999	0.998	>0.9999	0.9994	0.9985	>0.9999	0.9996	0.0003	<0.0001	>0.9999	<0.0001	>0.9999	0.9996	>0.9999	0.998	>0.9999	0.985	>0.9999	>0.9999
Arabinose+NH4Cl	>0.9999	>0.9999	>0.9999	>0.9999	>0.9999	>0.9999	0.7359	>0.9999	>0.9999	>0.9999	>0.9999	>0.9999	0.0102	0.9568	<0.0001	>0.9999	>0.9999	>0.9999	>0.9999	>0.9999	>0.9999	>0.9999	>0.9999	>0.9999	>0.9999	>0.9999	>0.9999	>0.9999	>0.9999	>0.9999	>0.9999	>0.9999	>0.9999	>0.9999	>0.9999	>0.9999	>0.9999	<0.0001	<0.0001	0.9661	<0.0001	>0.9999	>0.9999	0.2135	>0.9999	0.9997	0.0111	>0.9999	>0.9999
Xylose+Casamino	>0.9999	>0.9999	>0.9999	>0.9999	>0.9999	>0.9999	0.9998	>0.9999	>0.9999	>0.9999	>0.9999	>0.9999	0.2664	>0.9999	<0.0001	>0.9999	>0.9999	>0.9999	>0.9999	>0.9999	>0.9999	>0.9999	>0.9999	>0.9999	>0.9999	>0.9999	>0.9999	>0.9999	>0.9999	>0.9999	>0.9999	>0.9999	>0.9999	>0.9999	>0.9999	>0.9999	>0.9999	<0.0001	<0.0001	>0.9999	<0.0001	>0.9999	>0.9999	0.9296	>0.9999	>0.9999	0.2794	>0.9999	>0.9999
Xylose+Monosodium	>0.9999	>0.9999	>0.9999	>0.9999	>0.9999	>0.9999	0.7339	>0.9999	>0.9999	>0.9999	>0.9999	>0.9999	0.0101	0.9561	<0.0001	>0.9999	>0.9999	>0.9999	>0.9999	>0.9999	>0.9999	>0.9999	>0.9999	>0.9999	>0.9999	>0.9999	>0.9999	>0.9999	>0.9999	>0.9999	>0.9999	>0.9999	>0.9999	>0.9999	>0.9999	>0.9999	>0.9999	<0.0001	<0.0001	0.9656	<0.0001	>0.9999	>0.9999	0.2122	>0.9999	0.9997	0.011	>0.9999	>0.9999
Xylose+(NH4)2SO4	>0.9999	>0.9999	>0.9999	>0.9999	>0.9999	>0.9999	0.9542	>0.9999	>0.9999	>0.9999	>0.9999	>0.9999	0.0462	0.9985	<0.0001	>0.9999	>0.9999	>0.9999	>0.9999	>0.9999	>0.9999	>0.9999	>0.9999	>0.9999	>0.9999	>0.9999	>0.9999	>0.9999	>0.9999	>0.9999	>0.9999	>0.9999	>0.9999	>0.9999	>0.9999	>0.9999	>0.9999	<0.0001	<0.0001	0.9991	<0.0001	>0.9999	>0.9999	0.5116	>0.9999	>0.9999	0.0495	>0.9999	>0.9999
Xylose+Peptone	>0.9999	>0.9999	>0.9999	>0.9999	>0.9999	>0.9999	0.8187	>0.9999	>0.9999	>0.9999	>0.9999	>0.9999	0.016	0.9797	<0.0001	>0.9999	>0.9999	>0.9999	>0.9999	>0.9999	>0.9999	>0.9999	>0.9999	>0.9999	>0.9999	>0.9999	>0.9999	>0.9999	>0.9999	>0.9999	>0.9999	>0.9999	>0.9999	>0.9999	>0.9999	>0.9999	>0.9999	<0.0001	<0.0001	0.9848	<0.0001	>0.9999	>0.9999	0.2831	>0.9999	>0.9999	0.0172	>0.9999	>0.9999
Xylose+NaNO3	>0.9999	>0.9999	>0.9999	>0.9999	>0.9999	>0.9999	0.9999	>0.9999	>0.9999	>0.9999	>0.9999	>0.9999	0.2776	>0.9999	<0.0001	>0.9999	>0.9999	>0.9999	>0.9999	>0.9999	>0.9999	>0.9999	>0.9999	>0.9999	>0.9999	>0.9999	>0.9999	>0.9999	>0.9999	>0.9999	>0.9999	>0.9999	>0.9999	>0.9999	>0.9999	>0.9999	>0.9999	<0.0001	<0.0001	>0.9999	<0.0001	>0.9999	>0.9999	0.9358	>0.9999	>0.9999	0.2909	>0.9999	>0.9999
Xylose+Yeast	>0.9999	>0.9999	>0.9999	>0.9999	>0.9999	>0.9999	0.9974	>0.9999	>0.9999	>0.9999	>0.9999	>0.9999	0.1447	>0.9999	<0.0001	>0.9999	>0.9999	>0.9999	>0.9999	>0.9999	>0.9999	>0.9999	>0.9999	>0.9999	>0.9999	>0.9999	>0.9999	>0.9999	>0.9999	>0.9999	>0.9999	>0.9999	>0.9999	>0.9999	>0.9999	>0.9999	>0.9999	<0.0001	<0.0001	>0.9999	<0.0001	>0.9999	>0.9999	0.8075	>0.9999	>0.9999	0.1532	>0.9999	>0.9999
Xylose+Tryptone	>0.9999	>0.9999	>0.9999	>0.9999	>0.9999	>0.9999	>0.9999	>0.9999	>0.9999	>0.9999	>0.9999	>0.9999	0.4565	>0.9999	<0.0001	>0.9999	>0.9999	>0.9999	>0.9999	>0.9999	>0.9999	>0.9999	>0.9999	>0.9999	>0.9999	>0.9999	>0.9999	>0.9999	>0.9999	>0.9999	>0.9999	>0.9999	>0.9999	>0.9999	>0.9999	>0.9999	>0.9999	<0.0001	<0.0001	>0.9999	<0.0001	>0.9999	>0.9999	0.9862	>0.9999	>0.9999	0.4735	>0.9999	>0.9999
Xylose+NH4Cl	>0.9999	>0.9999	>0.9999	>0.9999	>0.9999	>0.9999	0.9999	>0.9999	>0.9999	>0.9999	>0.9999	>0.9999	0.2855	>0.9999	<0.0001	>0.9999	>0.9999	>0.9999	>0.9999	>0.9999	>0.9999	>0.9999	>0.9999	>0.9999	>0.9999	>0.9999	>0.9999	>0.9999	>0.9999	>0.9999	>0.9999	>0.9999	>0.9999	>0.9999	>0.9999	>0.9999	>0.9999	<0.0001	<0.0001	>0.9999	<0.0001	>0.9999	>0.9999	0.9398	>0.9999	>0.9999	0.2991	>0.9999	>0.9999
[truncated: 23 more columns]

## Sheet: CAN_Ankaflavin
Ankaflavin
Ordinary one-way ANOVA with Tukey's multiple comparisons test
Significance
ns
<0.05
<0.01
<0.001
	Glucose+Casamino	Glucose+Monosodium	Glucose+(NH4)2SO4	Glucose+Peptone	Glucose+NaNO3	Glucose+Yeast	Glucose+Tryptone	Glucose+NH4Cl	Starch+Casamino	Starch+Monosodium	Starch+(NH4)2SO4	Starch+Peptone	Starch+NaNO3	Starch+Yeast	Starch+Tryptone	Starch+NH4Cl	Fructose+Casamino acids	Fructose+Monosodium glutamate	Fructose+(NH4)2SO4	Fructose+Peptone	Fructose+NaNO3	Fructose+Yeast extract	Fructose+Tryptone	Fructose+NH4Cl	Maltose+Casamino acids	Maltose+Monosodium glutamate	Maltose+(NH4)2SO4	Maltose+Peptone	Maltose+NaNO3	Maltose+Yeast extract	Maltose+Tryptone	Maltose+NH4Cl	Sucrose+Casamino acids	Sucrose+Monosodium glutamate	Sucrose+(NH4)2SO4	Sucrose+Peptone	Sucrose+NaNO3	Sucrose+Yeast extract	Sucrose+Tryptone	Sucrose+NH4Cl	Glycerol+Casamino acids	Glycerol+Monosodium glutamate	Glycerol+(NH4)2SO4	Glycerol+Peptone	Glycerol+NaNO3	Glycerol+Yeast extract	Glycerol+Tryptone	Glycerol+NH4Cl	Lactose+Casamino acids
Glucose+Casamino	-
Glucose+Monosodium	>0.9999	-
Glucose+(NH4)2SO4	>0.9999	>0.9999	-
Glucose+Peptone	>0.9999	>0.9999	>0.9999	-
Glucose+NaNO3	>0.9999	>0.9999	>0.9999	>0.9999	-
Glucose+Yeast	>0.9999	>0.9999	>0.9999	>0.9999	>0.9999	-
Glucose+Tryptone	>0.9999	>0.9999	>0.9999	>0.9999	>0.9999	>0.9999	-
Glucose+NH4Cl	>0.9999	>0.9999	>0.9999	>0.9999	>0.9999	>0.9999	>0.9999	-
Starch+Casamino	>0.9999	>0.9999	>0.9999	>0.9999	>0.9999	>0.9999	>0.9999	>0.9999	-
Starch+Monosodium	>0.9999	>0.9999	>0.9999	>0.9999	>0.9999	>0.9999	>0.9999	>0.9999	>0.9999	-
Starch+(NH4)2SO4	>0.9999	>0.9999	>0.9999	>0.9999	>0.9999	>0.9999	>0.9999	>0.9999	>0.9999	>0.9999	-
Starch+Peptone	>0.9999	>0.9999	>0.9999	>0.9999	>0.9999	>0.9999	>0.9999	>0.9999	>0.9999	>0.9999	>0.9999	-
Starch+NaNO3	>0.9999	>0.9999	>0.9999	>0.9999	>0.9999	>0.9999	>0.9999	>0.9999	>0.9999	>0.9999	>0.9999	>0.9999	-
Starch+Yeast	>0.9999	>0.9999	>0.9999	>0.9999	>0.9999	>0.9999	>0.9999	>0.9999	>0.9999	>0.9999	>0.9999	>0.9999	>0.9999	-
Starch+Tryptone	>0.9999	>0.9999	>0.9999	>0.9999	>0.9999	>0.9999	>0.9999	>0.9999	>0.9999	>0.9999	>0.9999	>0.9999	>0.9999	>0.9999	-
Starch+NH4Cl	>0.9999	>0.9999	>0.9999	>0.9999	>0.9999	>0.9999	>0.9999	>0.9999	>0.9999	>0.9999	>0.9999	>0.9999	>0.9999	>0.9999	>0.9999	-
Fructose+Casamino acids	>0.9999	>0.9999	>0.9999	>0.9999	>0.9999	>0.9999	>0.9999	>0.9999	>0.9999	>0.9999	>0.9999	>0.9999	>0.9999	>0.9999	>0.9999	>0.9999	-
Fructose+Monosodium glutamate	>0.9999	>0.9999	>0.9999	>0.9999	>0.9999	>0.9999	>0.9999	>0.9999	>0.9999	>0.9999	>0.9999	>0.9999	>0.9999	>0.9999	>0.9999	>0.9999	>0.9999	-
Fructose+(NH4)2SO4	>0.9999	>0.9999	>0.9999	>0.9999	>0.9999	>0.9999	>0.9999	>0.9999	>0.9999	>0.9999	>0.9999	>0.9999	>0.9999	>0.9999	>0.9999	>0.9999	>0.9999	>0.9999	-
Fructose+Peptone	>0.9999	>0.9999	>0.9999	>0.9999	>0.9999	>0.9999	>0.9999	>0.9999	>0.9999	>0.9999	>0.9999	>0.9999	>0.9999	>0.9999	>0.9999	>0.9999	>0.9999	>0.9999	>0.9999	-
Fructose+NaNO3	>0.9999	>0.9999	>0.9999	>0.9999	>0.9999	>0.9999	>0.9999	>0.9999	>0.9999	>0.9999	>0.9999	>0.9999	>0.9999	>0.9999	>0.9999	>0.9999	>0.9999	>0.9999	>0.9999	>0.9999	-
Fructose+Yeast extract	>0.9999	>0.9999	>0.9999	>0.9999	>0.9999	>0.9999	>0.9999	>0.9999	>0.9999	>0.9999	>0.9999	>0.9999	>0.9999	>0.9999	>0.9999	>0.9999	>0.9999	>0.9999	>0.9999	>0.9999	>0.9999	-
Fructose+Tryptone	>0.9999	>0.9999	>0.9999	>0.9999	>0.9999	>0.9999	>0.9999	>0.9999	>0.9999	>0.9999	>0.9999	>0.9999	>0.9999	>0.9999	>0.9999	>0.9999	>0.9999	>0.9999	>0.9999	>0.9999	>0.9999	>0.9999	-
Fructose+NH4Cl	>0.9999	>0.9999	>0.9999	>0.9999	>0.9999	>0.9999	>0.9999	>0.9999	>0.9999	>0.9999	>0.9999	>0.9999	>0.9999	>0.9999	>0.9999	>0.9999	>0.9999	>0.9999	>0.9999	>0.9999	>0.9999	>0.9999	>0.9999	-
Maltose+Casamino acids	>0.9999	>0.9999	>0.9999	>0.9999	>0.9999	>0.9999	>0.9999	>0.9999	>0.9999	>0.9999	>0.9999	>0.9999	>0.9999	>0.9999	>0.9999	>0.9999	>0.9999	>0.9999	>0.9999	>0.9999	>0.9999	>0.9999	>0.9999	>0.9999	-
Maltose+Monosodium glutamate	>0.9999	>0.9999	>0.9999	>0.9999	>0.9999	>0.9999	>0.9999	>0.9999	>0.9999	>0.9999	>0.9999	>0.9999	>0.9999	>0.9999	>0.9999	>0.9999	>0.9999	>0.9999	>0.9999	>0.9999	>0.9999	>0.9999	>0.9999	>0.9999	>0.9999	-
Maltose+(NH4)2SO4	>0.9999	>0.9999	>0.9999	>0.9999	>0.9999	>0.9999	>0.9999	>0.9999	>0.9999	>0.9999	>0.9999	>0.9999	>0.9999	>0.9999	>0.9999	>0.9999	>0.9999	>0.9999	>0.9999	>0.9999	>0.9999	>0.9999	>0.9999	>0.9999	>0.9999	>0.9999	-
Maltose+Peptone	>0.9999	>0.9999	>0.9999	>0.9999	>0.9999	>0.9999	>0.9999	>0.9999	>0.9999	>0.9999	>0.9999	>0.9999	>0.9999	>0.9999	>0.9999	>0.9999	>0.9999	>0.9999	>0.9999	>0.9999	>0.9999	>0.9999	>0.9999	>0.9999	>0.9999	>0.9999	>0.9999	-
Maltose+NaNO3	>0.9999	>0.9999	>0.9999	>0.9999	>0.9999	>0.9999	>0.9999	>0.9999	>0.9999	>0.9999	>0.9999	>0.9999	>0.9999	>0.9999	>0.9999	>0.9999	>0.9999	>0.9999	>0.9999	>0.9999	>0.9999	>0.9999	>0.9999	>0.9999	>0.9999	>0.9999	>0.9999	>0.9999	-
Maltose+Yeast extract	>0.9999	>0.9999	>0.9999	>0.9999	>0.9999	>0.9999	>0.9999	>0.9999	>0.9999	>0.9999	>0.9999	>0.9999	>0.9999	>0.9999	>0.9999	>0.9999	>0.9999	>0.9999	>0.9999	>0.9999	>0.9999	>0.9999	>0.9999	>0.9999	>0.9999	>0.9999	>0.9999	>0.9999	>0.9999	-
Maltose+Tryptone	>0.9999	>0.9999	>0.9999	>0.9999	>0.9999	>0.9999	>0.9999	>0.9999	>0.9999	>0.9999	>0.9999	>0.9999	>0.9999	>0.9999	>0.9999	>0.9999	>0.9999	>0.9999	>0.9999	>0.9999	>0.9999	>0.9999	>0.9999	>0.9999	>0.9999	>0.9999	>0.9999	>0.9999	>0.9999	>0.9999	-
Maltose+NH4Cl	>0.9999	>0.9999	>0.9999	>0.9999	>0.9999	>0.9999	>0.9999	>0.9999	>0.9999	>0.9999	>0.9999	>0.9999	>0.9999	>0.9999	>0.9999	>0.9999	>0.9999	>0.9999	>0.9999	>0.9999	>0.9999	>0.9999	>0.9999	>0.9999	>0.9999	>0.9999	>0.9999	>0.9999	>0.9999	>0.9999	>0.9999	-
Sucrose+Casamino acids	>0.9999	>0.9999	>0.9999	>0.9999	>0.9999	>0.9999	>0.9999	>0.9999	>0.9999	>0.9999	>0.9999	>0.9999	>0.9999	>0.9999	>0.9999	>0.9999	>0.9999	>0.9999	>0.9999	>0.9999	>0.9999	>0.9999	>0.9999	>0.9999	>0.9999	>0.9999	>0.9999	>0.9999	>0.9999	>0.9999	>0.9999	>0.9999	-
Sucrose+Monosodium glutamate	>0.9999	>0.9999	>0.9999	>0.9999	>0.9999	>0.9999	>0.9999	>0.9999	>0.9999	>0.9999	>0.9999	>0.9999	>0.9999	>0.9999	>0.9999	>0.9999	>0.9999	>0.9999	>0.9999	>0.9999	>0.9999	>0.9999	>0.9999	>0.9999	>0.9999	>0.9999	>0.9999	>0.9999	>0.9999	>0.9999	>0.9999	>0.9999	>0.9999	-
Sucrose+(NH4)2SO4	>0.9999	>0.9999	>0.9999	>0.9999	>0.9999	>0.9999	>0.9999	>0.9999	>0.9999	>0.9999	>0.9999	>0.9999	>0.9999	>0.9999	>0.9999	>0.9999	>0.9999	>0.9999	>0.9999	>0.9999	>0.9999	>0.9999	>0.9999	>0.9999	>0.9999	>0.9999	>0.9999	>0.9999	>0.9999	>0.9999	>0.9999	>0.9999	>0.9999	>0.9999	-
Sucrose+Peptone	>0.9999	>0.9999	>0.9999	>0.9999	>0.9999	>0.9999	>0.9999	>0.9999	>0.9999	>0.9999	>0.9999	>0.9999	>0.9999	>0.9999	>0.9999	>0.9999	>0.9999	>0.9999	>0.9999	>0.9999	>0.9999	>0.9999	>0.9999	>0.9999	>0.9999	>0.9999	>0.9999	>0.9999	>0.9999	>0.9999	>0.9999	>0.9999	>0.9999	>0.9999	>0.9999	-
Sucrose+NaNO3	>0.9999	>0.9999	>0.9999	>0.9999	>0.9999	>0.9999	>0.9999	>0.9999	>0.9999	>0.9999	>0.9999	>0.9999	>0.9999	>0.9999	>0.9999	>0.9999	>0.9999	>0.9999	>0.9999	>0.9999	>0.9999	>0.9999	>0.9999	>0.9999	>0.9999	>0.9999	>0.9999	>0.9999	>0.9999	>0.9999	>0.9999	>0.9999	>0.9999	>0.9999	>0.9999	>0.9999	-
Sucrose+Yeast extract	<0.0001	<0.0001	<0.0001	<0.0001	<0.0001	<0.0001	<0.0001	<0.0001	<0.0001	<0.0001	<0.0001	<0.0001	<0.0001	<0.0001	<0.0001	<0.0001	<0.0001	<0.0001	<0.0001	<0.0001	<0.0001	<0.0001	<0.0001	<0.0001	<0.0001	<0.0001	<0.0001	<0.0001	<0.0001	<0.0001	<0.0001	<0.0001	<0.0001	<0.0001	<0.0001	<0.0001	<0.0001	-
Sucrose+Tryptone	<0.0001	<0.0001	<0.0001	<0.0001	<0.0001	<0.0001	<0.0001	<0.0001	<0.0001	<0.0001	<0.0001	<0.0001	<0.0001	<0.0001	<0.0001	<0.0001	<0.0001	<0.0001	<0.0001	<0.0001	<0.0001	<0.0001	<0.0001	<0.0001	<0.0001	<0.0001	<0.0001	<0.0001	<0.0001	<0.0001	<0.0001	<0.0001	<0.0001	<0.0001	<0.0001	<0.0001	<0.0001	0.9998	-
Sucrose+NH4Cl	>0.9999	>0.9999	>0.9999	>0.9999	>0.9999	>0.9999	>0.9999	>0.9999	>0.9999	>0.9999	>0.9999	>0.9999	>0.9999	>0.9999	>0.9999	>0.9999	>0.9999	>0.9999	>0.9999	>0.9999	>0.9999	>0.9999	>0.9999	>0.9999	>0.9999	>0.9999	>0.9999	>0.9999	>0.9999	>0.9999	>0.9999	>0.9999	>0.9999	>0.9999	>0.9999	>0.9999	>0.9999	<0.0001	<0.0001	-
Glycerol+Casamino acids	<0.0001	<0.0001	<0.0001	<0.0001	<0.0001	<0.0001	<0.0001	<0.0001	<0.0001	<0.0001	<0.0001	<0.0001	<0.0001	<0.0001	<0.0001	<0.0001	<0.0001	<0.0001	<0.0001	<0.0001	<0.0001	<0.0001	<0.0001	<0.0001	<0.0001	<0.0001	<0.0001	<0.0001	<0.0001	<0.0001	<0.0001	<0.0001	<0.0001	<0.0001	<0.0001	<0.0001	<0.0001	>0.9999	0.8408	<0.0001	-
Glycerol+Monosodium glutamate	>0.9999	>0.9999	>0.9999	>0.9999	>0.9999	>0.9999	>0.9999	>0.9999	>0.9999	>0.9999	>0.9999	>0.9999	>0.9999	>0.9999	>0.9999	>0.9999	>0.9999	>0.9999	>0.9999	>0.9999	>0.9999	>0.9999	>0.9999	>0.9999	>0.9999	>0.9999	>0.9999	>0.9999	>0.9999	>0.9999	>0.9999	>0.9999	>0.9999	>0.9999	>0.9999	>0.9999	>0.9999	<0.0001	<0.0001	>0.9999	<0.0001	-
Glycerol+(NH4)2SO4	>0.9999	>0.9999	>0.9999	>0.9999	>0.9999	>0.9999	>0.9999	>0.9999	>0.9999	>0.9999	>0.9999	>0.9999	>0.9999	>0.9999	>0.9999	>0.9999	>0.9999	>0.9999	>0.9999	>0.9999	>0.9999	>0.9999	>0.9999	>0.9999	>0.9999	>0.9999	>0.9999	>0.9999	>0.9999	>0.9999	>0.9999	>0.9999	>0.9999	>0.9999	>0.9999	>0.9999	>0.9999	<0.0001	<0.0001	>0.9999	<0.0001	>0.9999	-
Glycerol+Peptone	>0.9999	>0.9999	>0.9999	>0.9999	>0.9999	>0.9999	>0.9999	>0.9999	>0.9999	>0.9999	>0.9999	>0.9999	>0.9999	>0.9999	>0.9999	>0.9999	>0.9999	>0.9999	>0.9999	>0.9999	>0.9999	>0.9999	>0.9999	>0.9999	>0.9999	>0.9999	>0.9999	>0.9999	>0.9999	>0.9999	>0.9999	>0.9999	>0.9999	>0.9999	>0.9999	>0.9999	>0.9999	<0.0001	<0.0001	>0.9999	<0.0001	>0.9999	>0.9999	-
Glycerol+NaNO3	>0.9999	>0.9999	>0.9999	>0.9999	>0.9999	>0.9999	>0.9999	>0.9999	>0.9999	>0.9999	>0.9999	>0.9999	>0.9999	>0.9999	>0.9999	>0.9999	>0.9999	>0.9999	>0.9999	>0.9999	>0.9999	>0.9999	>0.9999	>0.9999	>0.9999	>0.9999	>0.9999	>0.9999	>0.9999	>0.9999	>0.9999	>0.9999	>0.9999	>0.9999	>0.9999	>0.9999	>0.9999	<0.0001	<0.0001	>0.9999	<0.0001	>0.9999	>0.9999	>0.9999	-
Glycerol+Yeast extract	<0.0001	<0.0001	<0.0001	<0.0001	<0.0001	<0.0001	<0.0001	<0.0001	<0.0001	<0.0001	<0.0001	<0.0001	<0.0001	<0.0001	<0.0001	<0.0001	<0.0001	<0.0001	<0.0001	<0.0001	<0.0001	<0.0001	<0.0001	<0.0001	<0.0001	<0.0001	<0.0001	<0.0001	<0.0001	<0.0001	<0.0001	<0.0001	<0.0001	<0.0001	<0.0001	<0.0001	<0.0001	0.0003	0.384	<0.0001	<0.0001	<0.0001	<0.0001	<0.0001	<0.0001	-
Glycerol+Tryptone	0.0001	0.0001	0.0001	0.0001	0.0001	0.0001	0.0001	0.0001	0.0001	0.0001	0.0001	0.0001	0.0001	0.0001	0.0001	0.0001	0.0001	0.0001	0.0001	0.0001	0.0001	0.0001	0.0001	0.0001	0.0001	0.0001	0.0001	0.0001	0.0001	0.0021	0.0001	0.0001	0.0001	0.0001	0.0001	0.0001	0.0001	<0.0001	<0.0001	0.0001	<0.0001	0.0001	0.0001	0.0001	0.0001	0.9541	-
Glycerol+NH4Cl	>0.9999	>0.9999	>0.9999	>0.9999	>0.9999	>0.9999	>0.9999	>0.9999	>0.9999	>0.9999	>0.9999	>0.9999	>0.9999	>0.9999	>0.9999	>0.9999	>0.9999	>0.9999	>0.9999	>0.9999	>0.9999	>0.9999	>0.9999	>0.9999	>0.9999	>0.9999	>0.9999	>0.9999	>0.9999	>0.9999	>0.9999	>0.9999	>0.9999	>0.9999	>0.9999	>0.9999	>0.9999	<0.0001	<0.0001	>0.9999	<0.0001	>0.9999	>0.9999	>0.9999	>0.9999	<0.0001	0.0001	-
Lactose+Casamino acids	>0.9999	>0.9999	>0.9999	>0.9999	>0.9999	>0.9999	>0.9999	>0.9999	>0.9999	>0.9999	>0.9999	>0.9999	>0.9999	>0.9999	>0.9999	>0.9999	>0.9999	>0.9999	>0.9999	>0.9999	>0.9999	>0.9999	>0.9999	>0.9999	>0.9999	>0.9999	>0.9999	>0.9999	>0.9999	>0.9999	>0.9999	>0.9999	>0.9999	>0.9999	>0.9999	>0.9999	>0.9999	<0.0001	<0.0001	>0.9999	<0.0001	>0.9999	>0.9999	>0.9999	>0.9999	<0.0001	0.0001	>0.9999	-
Lactose+Monosodium glutamate	>0.9999	>0.9999	>0.9999	>0.9999	>0.9999	>0.9999	>0.9999	>0.9999	>0.9999	>0.9999	>0.9999	>0.9999	>0.9999	>0.9999	>0.9999	>0.9999	>0.9999	>0.9999	>0.9999	>0.9999	>0.9999	>0.9999	>0.9999	>0.9999	>0.9999	>0.9999	>0.9999	>0.9999	>0.9999	>0.9999	>0.9999	>0.9999	>0.9999	>0.9999	>0.9999	>0.9999	>0.9999	<0.0001	<0.0001	>0.9999	<0.0001	>0.9999	>0.9999	>0.9999	>0.9999	<0.0001	0.0001	>0.9999	>0.9999
Lactose+(NH4)2SO4	>0.9999	>0.9999	>0.9999	>0.9999	>0.9999	>0.9999	>0.9999	>0.9999	>0.9999	>0.9999	>0.9999	>0.9999	>0.9999	>0.9999	>0.9999	>0.9999	>0.9999	>0.9999	>0.9999	>0.9999	>0.9999	>0.9999	>0.9999	>0.9999	>0.9999	>0.9999	>0.9999	>0.9999	>0.9999	>0.9999	>0.9999	>0.9999	>0.9999	>0.9999	>0.9999	>0.9999	>0.9999	<0.0001	<0.0001	>0.9999	<0.0001	>0.9999	>0.9999	>0.9999	>0.9999	<0.0001	0.0001	>0.9999	>0.9999
Lactose+Peptone	>0.9999	>0.9999	>0.9999	>0.9999	>0.9999	>0.9999	>0.9999	>0.9999	>0.9999	>0.9999	>0.9999	>0.9999	>0.9999	>0.9999	>0.9999	>0.9999	>0.9999	>0.9999	>0.9999	>0.9999	>0.9999	>0.9999	>0.9999	>0.9999	>0.9999	>0.9999	>0.9999	>0.9999	>0.9999	>0.9999	>0.9999	>0.9999	>0.9999	>0.9999	>0.9999	>0.9999	>0.9999	<0.0001	<0.0001	>0.9999	<0.0001	>0.9999	>0.9999	>0.9999	>0.9999	<0.0001	0.0001	>0.9999	>0.9999
Lactose+NaNO3	>0.9999	>0.9999	>0.9999	>0.9999	>0.9999	>0.9999	>0.9999	>0.9999	>0.9999	>0.9999	>0.9999	>0.9999	>0.9999	>0.9999	>0.9999	>0.9999	>0.9999	>0.9999	>0.9999	>0.9999	>0.9999	>0.9999	>0.9999	>0.9999	>0.9999	>0.9999	>0.9999	>0.9999	>0.9999	>0.9999	>0.9999	>0.9999	>0.9999	>0.9999	>0.9999	>0.9999	>0.9999	<0.0001	<0.0001	>0.9999	<0.0001	>0.9999	>0.9999	>0.9999	>0.9999	<0.0001	0.0001	>0.9999	>0.9999
Lactose+Yeast extract	<0.0001	<0.0001	<0.0001	<0.0001	<0.0001	<0.0001	<0.0001	<0.0001	<0.0001	<0.0001	<0.0001	<0.0001	<0.0001	<0.0001	<0.0001	<0.0001	<0.0001	<0.0001	<0.0001	<0.0001	<0.0001	<0.0001	<0.0001	<0.0001	<0.0001	<0.0001	<0.0001	<0.0001	<0.0001	<0.0001	<0.0001	<0.0001	<0.0001	<0.0001	<0.0001	<0.0001	<0.0001	<0.0001	0.0152	<0.0001	<0.0001	<0.0001	<0.0001	<0.0001	<0.0001	>0.9999	>0.9999	<0.0001	<0.0001
Lactose+Tryptone	<0.0001	<0.0001	<0.0001	<0.0001	<0.0001	<0.0001	<0.0001	<0.0001	<0.0001	<0.0001	<0.0001	<0.0001	<0.0001	<0.0001	<0.0001	<0.0001	<0.0001	<0.0001	<0.0001	<0.0001	<0.0001	<0.0001	<0.0001	<0.0001	<0.0001	<0.0001	<0.0001	<0.0001	<0.0001	<0.0001	<0.0001	<0.0001	<0.0001	<0.0001	<0.0001	<0.0001	<0.0001	<0.0001	0.0437	<0.0001	<0.0001	<0.0001	<0.0001	<0.0001	<0.0001	>0.9999	>0.9999	<0.0001	<0.0001
Lactose+NH4Cl	>0.9999	>0.9999	>0.9999	>0.9999	>0.9999	>0.9999	>0.9999	>0.9999	>0.9999	>0.9999	>0.9999	>0.9999	>0.9999	>0.9999	>0.9999	>0.9999	>0.9999	>0.9999	>0.9999	>0.9999	>0.9999	>0.9999	>0.9999	>0.9999	>0.9999	>0.9999	>0.9999	>0.9999	>0.9999	>0.9999	>0.9999	>0.9999	>0.9999	>0.9999	>0.9999	>0.9999	>0.9999	<0.0001	<0.0001	>0.9999	<0.0001	>0.9999	>0.9999	>0.9999	>0.9999	<0.0001	0.0001	>0.9999	>0.9999
Arabinose+Casamino acids	>0.9999	>0.9999	>0.9999	>0.9999	>0.9999	>0.9999	>0.9999	>0.9999	>0.9999	>0.9999	>0.9999	>0.9999	>0.9999	>0.9999	>0.9999	>0.9999	>0.9999	>0.9999	>0.9999	>0.9999	>0.9999	>0.9999	>0.9999	>0.9999	>0.9999	>0.9999	>0.9999	>0.9999	>0.9999	>0.9999	>0.9999	>0.9999	>0.9999	>0.9999	>0.9999	>0.9999	>0.9999	<0.0001	<0.0001	>0.9999	<0.0001	>0.9999	>0.9999	>0.9999	>0.9999	<0.0001	0.0001	>0.9999	>0.9999
Arabinose+Monosodium glutamate	0.4685	0.4685	0.4685	0.4685	0.4685	0.4685	0.4685	0.4685	0.4685	0.4685	0.4685	0.4685	0.4685	0.4685	0.4685	0.4685	0.4685	0.4685	0.4685	0.4685	0.4685	0.4685	0.4685	0.4685	0.4685	0.4685	0.4685	0.4685	0.4685	0.9212	0.4685	0.4685	0.4685	0.4685	0.4685	0.4685	0.4685	<0.0001	<0.0001	0.4685	<0.0001	0.4685	0.4685	0.4685	0.4685	0.0032	0.9944	0.4685	0.4685
Arabinose+(NH4)2SO4	>0.9999	>0.9999	>0.9999	>0.9999	>0.9999	>0.9999	>0.9999	>0.9999	>0.9999	>0.9999	>0.9999	>0.9999	>0.9999	>0.9999	>0.9999	>0.9999	>0.9999	>0.9999	>0.9999	>0.9999	>0.9999	>0.9999	>0.9999	>0.9999	>0.9999	>0.9999	>0.9999	>0.9999	>0.9999	>0.9999	>0.9999	>0.9999	>0.9999	>0.9999	>0.9999	>0.9999	>0.9999	<0.0001	<0.0001	>0.9999	<0.0001	>0.9999	>0.9999	>0.9999	>0.9999	<0.0001	0.0001	>0.9999	>0.9999
Arabinose+Peptone	>0.9999	>0.9999	>0.9999	>0.9999	>0.9999	>0.9999	>0.9999	>0.9999	>0.9999	>0.9999	>0.9999	>0.9999	>0.9999	>0.9999	>0.9999	>0.9999	>0.9999	>0.9999	>0.9999	>0.9999	>0.9999	>0.9999	>0.9999	>0.9999	>0.9999	>0.9999	>0.9999	>0.9999	>0.9999	>0.9999	>0.9999	>0.9999	>0.9999	>0.9999	>0.9999	>0.9999	>0.9999	<0.0001	<0.0001	>0.9999	<0.0001	>0.9999	>0.9999	>0.9999	>0.9999	<0.0001	0.0001	>0.9999	>0.9999
Arabinose+NaNO3	0.0241	0.0241	0.0241	0.0241	0.0241	0.0241	0.0241	0.0241	0.0241	0.0241	0.0241	0.0241	0.0241	0.0241	0.0241	0.0241	0.0241	0.0241	0.0241	0.0241	0.0241	0.0241	0.0241	0.0241	0.0241	0.0241	0.0241	0.0241	0.0241	0.1793	0.0241	0.0241	0.0241	0.0241	0.0241	0.0241	0.0241	<0.0001	<0.0001	0.0241	<0.0001	0.0241	0.0241	0.0241	0.0241	0.1403	>0.9999	0.0241	0.0241
Arabinose+Yeast extract	<0.0001	<0.0001	<0.0001	<0.0001	<0.0001	<0.0001	<0.0001	<0.0001	<0.0001	<0.0001	<0.0001	<0.0001	<0.0001	<0.0001	<0.0001	<0.0001	<0.0001	<0.0001	<0.0001	<0.0001	<0.0001	<0.0001	<0.0001	<0.0001	<0.0001	<0.0001	<0.0001	<0.0001	<0.0001	<0.0001	<0.0001	<0.0001	<0.0001	<0.0001	<0.0001	<0.0001	<0.0001	>0.9999	>0.9999	<0.0001	0.9999	<0.0001	<0.0001	<0.0001	<0.0001	0.0313	<0.0001	<0.0001	<0.0001
Arabinose+Tryptone	0.566	0.566	0.566	0.566	0.566	0.566	0.566	0.566	0.566	0.566	0.566	0.566	0.566	0.566	0.566	0.566	0.566	0.566	0.566	0.566	0.566	0.566	0.566	0.566	0.566	0.566	0.566	0.566	0.566	0.9578	0.566	0.566	0.566	0.566	0.566	0.566	0.566	<0.0001	<0.0001	0.566	<0.0001	0.566	0.566	0.566	0.566	0.0019	0.9856	0.566	0.566
Arabinose+NH4Cl	>0.9999	>0.9999	>0.9999	>0.9999	>0.9999	>0.9999	>0.9999	>0.9999	>0.9999	>0.9999	>0.9999	>0.9999	>0.9999	>0.9999	>0.9999	>0.9999	>0.9999	>0.9999	>0.9999	>0.9999	>0.9999	>0.9999	>0.9999	>0.9999	>0.9999	>0.9999	>0.9999	>0.9999	>0.9999	>0.9999	>0.9999	>0.9999	>0.9999	>0.9999	>0.9999	>0.9999	>0.9999	<0.0001	<0.0001	>0.9999	<0.0001	>0.9999	>0.9999	>0.9999	>0.9999	<0.0001	0.0001	>0.9999	>0.9999
Xylose+Casamino	>0.9999	>0.9999	>0.9999	>0.9999	>0.9999	>0.9999	>0.9999	>0.9999	>0.9999	>0.9999	>0.9999	>0.9999	>0.9999	>0.9999	>0.9999	>0.9999	>0.9999	>0.9999	>0.9999	>0.9999	>0.9999	>0.9999	>0.9999	>0.9999	>0.9999	>0.9999	>0.9999	>0.9999	>0.9999	>0.9999	>0.9999	>0.9999	>0.9999	>0.9999	>0.9999	>0.9999	>0.9999	<0.0001	<0.0001	>0.9999	<0.0001	>0.9999	>0.9999	>0.9999	>0.9999	<0.0001	0.0001	>0.9999	>0.9999
Xylose+Monosodium	>0.9999	>0.9999	>0.9999	>0.9999	>0.9999	>0.9999	>0.9999	>0.9999	>0.9999	>0.9999	>0.9999	>0.9999	>0.9999	>0.9999	>0.9999	>0.9999	>0.9999	>0.9999	>0.9999	>0.9999	>0.9999	>0.9999	>0.9999	>0.9999	>0.9999	>0.9999	>0.9999	>0.9999	>0.9999	>0.9999	>0.9999	>0.9999	>0.9999	>0.9999	>0.9999	>0.9999	>0.9999	<0.0001	<0.0001	>0.9999	<0.0001	>0.9999	>0.9999	>0.9999	>0.9999	<0.0001	0.0001	>0.9999	>0.9999
Xylose+(NH4)2SO4	>0.9999	>0.9999	>0.9999	>0.9999	>0.9999	>0.9999	>0.9999	>0.9999	>0.9999	>0.9999	>0.9999	>0.9999	>0.9999	>0.9999	>0.9999	>0.9999	>0.9999	>0.9999	>0.9999	>0.9999	>0.9999	>0.9999	>0.9999	>0.9999	>0.9999	>0.9999	>0.9999	>0.9999	>0.9999	>0.9999	>0.9999	>0.9999	>0.9999	>0.9999	>0.9999	>0.9999	>0.9999	<0.0001	<0.0001	>0.9999	<0.0001	>0.9999	>0.9999	>0.9999	>0.9999	<0.0001	0.0001	>0.9999	>0.9999
Xylose+Peptone	>0.9999	>0.9999	>0.9999	>0.9999	>0.9999	>0.9999	>0.9999	>0.9999	>0.9999	>0.9999	>0.9999	>0.9999	>0.9999	>0.9999	>0.9999	>0.9999	>0.9999	>0.9999	>0.9999	>0.9999	>0.9999	>0.9999	>0.9999	>0.9999	>0.9999	>0.9999	>0.9999	>0.9999	>0.9999	>0.9999	>0.9999	>0.9999	>0.9999	>0.9999	>0.9999	>0.9999	>0.9999	<0.0001	<0.0001	>0.9999	<0.0001	>0.9999	>0.9999	>0.9999	>0.9999	<0.0001	0.0001	>0.9999	>0.9999
Xylose+NaNO3	>0.9999	>0.9999	>0.9999	>0.9999	>0.9999	>0.9999	>0.9999	>0.9999	>0.9999	>0.9999	>0.9999	>0.9999	>0.9999	>0.9999	>0.9999	>0.9999	>0.9999	>0.9999	>0.9999	>0.9999	>0.9999	>0.9999	>0.9999	>0.9999	>0.9999	>0.9999	>0.9999	>0.9999	>0.9999	>0.9999	>0.9999	>0.9999	>0.9999	>0.9999	>0.9999	>0.9999	>0.9999	<0.0001	<0.0001	>0.9999	<0.0001	>0.9999	>0.9999	>0.9999	>0.9999	<0.0001	0.0001	>0.9999	>0.9999
Xylose+Yeast	>0.9999	>0.9999	>0.9999	>0.9999	>0.9999	>0.9999	>0.9999	>0.9999	>0.9999	>0.9999	>0.9999	>0.9999	>0.9999	>0.9999	>0.9999	>0.9999	>0.9999	>0.9999	>0.9999	>0.9999	>0.9999	>0.9999	>0.9999	>0.9999	>0.9999	>0.9999	>0.9999	>0.9999	>0.9999	>0.9999	>0.9999	>0.9999	>0.9999	>0.9999	>0.9999	>0.9999	>0.9999	<0.0001	<0.0001	>0.9999	<0.0001	>0.9999	>0.9999	>0.9999	>0.9999	<0.0001	0.0001	>0.9999	>0.9999
Xylose+Tryptone	>0.9999	>0.9999	>0.9999	>0.9999	>0.9999	>0.9999	>0.9999	>0.9999	>0.9999	>0.9999	>0.9999	>0.9999	>0.9999	>0.9999	>0.9999	>0.9999	>0.9999	>0.9999	>0.9999	>0.9999	>0.9999	>0.9999	>0.9999	>0.9999	>0.9999	>0.9999	>0.9999	>0.9999	>0.9999	>0.9999	>0.9999	>0.9999	>0.9999	>0.9999	>0.9999	>0.9999	>0.9999	<0.0001	<0.0001	>0.9999	<0.0001	>0.9999	>0.9999	>0.9999	>0.9999	<0.0001	0.0001	>0.9999	>0.9999
Xylose+NH4Cl	>0.9999	>0.9999	>0.9999	>0.9999	>0.9999	>0.9999	>0.9999	>0.9999	>0.9999	>0.9999	>0.9999	>0.9999	>0.9999	>0.9999	>0.9999	>0.9999	>0.9999	>0.9999	>0.9999	>0.9999	>0.9999	>0.9999	>0.9999	>0.9999	>0.9999	>0.9999	>0.9999	>0.9999	>0.9999	>0.9999	>0.9999	>0.9999	>0.9999	>0.9999	>0.9999	>0.9999	>0.9999	<0.0001	<0.0001	>0.9999	<0.0001	>0.9999	>0.9999	>0.9999	>0.9999	<0.0001	0.0001	>0.9999	>0.9999
[truncated: 23 more columns]

## Sheet: CAN_Unknown yellow MP
Unknown yellow MP
Ordinary one-way ANOVA with Tukey's multiple comparisons test
Significance
ns
<0.05
<0.01
<0.001
	Glucose+Casamino	Glucose+Monosodium	Glucose+(NH4)2SO4	Glucose+Peptone	Glucose+NaNO3	Glucose+Yeast	Glucose+Tryptone	Glucose+NH4Cl	Starch+Casamino	Starch+Monosodium	Starch+(NH4)2SO4	Starch+Peptone	Starch+NaNO3	Starch+Yeast	Starch+Tryptone	Starch+NH4Cl	Fructose+Casamino acids	Fructose+Monosodium glutamate	Fructose+(NH4)2SO4	Fructose+Peptone	Fructose+NaNO3	Fructose+Yeast extract	Fructose+Tryptone	Fructose+NH4Cl	Maltose+Casamino acids	Maltose+Monosodium glutamate	Maltose+(NH4)2SO4	Maltose+Peptone	Maltose+NaNO3	Maltose+Yeast extract	Maltose+Tryptone	Maltose+NH4Cl	Sucrose+Casamino acids	Sucrose+Monosodium glutamate	Sucrose+(NH4)2SO4	Sucrose+Peptone	Sucrose+NaNO3	Sucrose+Yeast extract	Sucrose+Tryptone	Sucrose+NH4Cl	Glycerol+Casamino acids	Glycerol+Monosodium glutamate	Glycerol+(NH4)2SO4	Glycerol+Peptone	Glycerol+NaNO3	Glycerol+Yeast extract	Glycerol+Tryptone	Glycerol+NH4Cl	Lactose+Casamino acids
Glucose+Casamino	-
Glucose+Monosodium	0.0008	-
Glucose+(NH4)2SO4	0.0007	>0.9999	-
Glucose+Peptone	0.0072	>0.9999	>0.9999	-
Glucose+NaNO3	0.0007	>0.9999	>0.9999	>0.9999	-
Glucose+Yeast	0.0049	>0.9999	>0.9999	>0.9999	>0.9999	-
Glucose+Tryptone	>0.9999	0.0734	0.0646	0.3062	0.0646	0.2446	-
Glucose+NH4Cl	0.0007	>0.9999	>0.9999	>0.9999	>0.9999	>0.9999	0.0646	-
Starch+Casamino	0.7855	0.9955	0.9935	>0.9999	0.9935	>0.9999	>0.9999	0.9935	-
Starch+Monosodium	0.0028	>0.9999	>0.9999	>0.9999	>0.9999	>0.9999	0.1743	>0.9999	0.9998	-
Starch+(NH4)2SO4	0.0007	>0.9999	>0.9999	>0.9999	>0.9999	>0.9999	0.0646	>0.9999	0.9935	>0.9999	-
Starch+Peptone	0.0054	>0.9999	>0.9999	>0.9999	>0.9999	>0.9999	0.26	>0.9999	>0.9999	>0.9999	>0.9999	-
Starch+NaNO3	>0.9999	0.0003	0.0003	0.0032	0.0003	0.0021	>0.9999	0.0003	0.6284	0.0012	0.0003	0.0024	-
Starch+Yeast	0.9926	0.8229	0.7965	0.991	0.7965	0.981	>0.9999	0.7965	>0.9999	0.9552	0.7965	0.9843	0.9675	-
Starch+Tryptone	>0.9999	<0.0001	<0.0001	0.0002	<0.0001	0.0001	0.9999	<0.0001	0.1778	<0.0001	<0.0001	0.0001	>0.9999	0.6127	-
Starch+NH4Cl	0.0007	>0.9999	>0.9999	>0.9999	>0.9999	>0.9999	0.0646	>0.9999	0.9935	>0.9999	>0.9999	>0.9999	0.0003	0.7965	<0.0001	-
Fructose+Casamino acids	0.2696	>0.9999	>0.9999	>0.9999	>0.9999	>0.9999	0.9851	>0.9999	>0.9999	>0.9999	>0.9999	>0.9999	0.1624	>0.9999	0.022	>0.9999	-
Fructose+Monosodium glutamate	0.0051	>0.9999	>0.9999	>0.9999	>0.9999	>0.9999	0.2525	>0.9999	>0.9999	>0.9999	>0.9999	>0.9999	0.0022	0.9828	0.0001	>0.9999	>0.9999	-
Fructose+(NH4)2SO4	0.0007	>0.9999	>0.9999	>0.9999	>0.9999	>0.9999	0.0646	>0.9999	0.9935	>0.9999	>0.9999	>0.9999	0.0003	0.7965	<0.0001	>0.9999	>0.9999	>0.9999	-
Fructose+Peptone	0.0057	>0.9999	>0.9999	>0.9999	>0.9999	>0.9999	0.2702	>0.9999	>0.9999	>0.9999	>0.9999	>0.9999	0.0025	0.9861	0.0002	>0.9999	>0.9999	>0.9999	>0.9999	-
Fructose+NaNO3	<0.0001	<0.0001	<0.0001	<0.0001	<0.0001	<0.0001	<0.0001	<0.0001	<0.0001	<0.0001	<0.0001	<0.0001	<0.0001	<0.0001	<0.0001	<0.0001	<0.0001	<0.0001	<0.0001	<0.0001	-
Fructose+Yeast extract	0.0487	>0.9999	>0.9999	>0.9999	>0.9999	>0.9999	0.7273	>0.9999	>0.9999	>0.9999	>0.9999	>0.9999	0.0243	>0.9999	0.0021	>0.9999	>0.9999	>0.9999	>0.9999	>0.9999	<0.0001	-
Fructose+Tryptone	>0.9999	0.3052	0.2787	0.7284	0.2787	0.6504	>0.9999	0.2787	>0.9999	0.5375	0.2787	0.6715	>0.9999	>0.9999	0.9742	0.2787	>0.9999	0.6614	0.2787	0.6849	<0.0001	0.9751	-
Fructose+NH4Cl	0.0112	>0.9999	>0.9999	>0.9999	>0.9999	>0.9999	0.3891	>0.9999	>0.9999	>0.9999	>0.9999	>0.9999	0.0051	0.9967	0.0003	>0.9999	>0.9999	>0.9999	>0.9999	>0.9999	<0.0001	>0.9999	0.8103	-
Maltose+Casamino acids	0.0007	>0.9999	>0.9999	>0.9999	>0.9999	>0.9999	0.0646	>0.9999	0.9935	>0.9999	>0.9999	>0.9999	0.0003	0.7965	<0.0001	>0.9999	>0.9999	>0.9999	>0.9999	>0.9999	<0.0001	>0.9999	0.2787	>0.9999	-
Maltose+Monosodium glutamate	0.0007	>0.9999	>0.9999	>0.9999	>0.9999	>0.9999	0.0646	>0.9999	0.9935	>0.9999	>0.9999	>0.9999	0.0003	0.7965	<0.0001	>0.9999	>0.9999	>0.9999	>0.9999	>0.9999	<0.0001	>0.9999	0.2787	>0.9999	>0.9999	-
Maltose+(NH4)2SO4	0.0055	>0.9999	>0.9999	>0.9999	>0.9999	>0.9999	0.2636	>0.9999	>0.9999	>0.9999	>0.9999	>0.9999	0.0024	0.9849	0.0001	>0.9999	>0.9999	>0.9999	>0.9999	>0.9999	<0.0001	>0.9999	0.6764	>0.9999	>0.9999	>0.9999	-
Maltose+Peptone	0.0867	>0.9999	>0.9999	>0.9999	>0.9999	>0.9999	0.8503	>0.9999	>0.9999	>0.9999	>0.9999	>0.9999	0.0454	>0.9999	0.0044	>0.9999	>0.9999	>0.9999	>0.9999	>0.9999	<0.0001	>0.9999	0.9938	>0.9999	>0.9999	>0.9999	>0.9999	-
Maltose+NaNO3	0.4125	>0.9999	>0.9999	>0.9999	>0.9999	>0.9999	0.9974	>0.9999	>0.9999	>0.9999	>0.9999	>0.9999	0.269	>0.9999	0.0443	>0.9999	>0.9999	>0.9999	>0.9999	>0.9999	<0.0001	>0.9999	>0.9999	>0.9999	>0.9999	>0.9999	>0.9999	>0.9999	-
Maltose+Yeast extract	0.0046	>0.9999	>0.9999	>0.9999	>0.9999	>0.9999	0.2368	>0.9999	>0.9999	>0.9999	>0.9999	>0.9999	0.002	0.9792	0.0001	>0.9999	>0.9999	>0.9999	>0.9999	>0.9999	<0.0001	>0.9999	0.6394	>0.9999	>0.9999	>0.9999	>0.9999	>0.9999	>0.9999	-
Maltose+Tryptone	0.001	>0.9999	>0.9999	>0.9999	>0.9999	>0.9999	0.0869	>0.9999	0.9973	>0.9999	>0.9999	>0.9999	0.0004	0.8556	<0.0001	>0.9999	>0.9999	>0.9999	>0.9999	>0.9999	<0.0001	>0.9999	0.3432	>0.9999	>0.9999	>0.9999	>0.9999	>0.9999	>0.9999	>0.9999	-
Maltose+NH4Cl	0.0007	>0.9999	>0.9999	>0.9999	>0.9999	>0.9999	0.0646	>0.9999	0.9935	>0.9999	>0.9999	>0.9999	0.0003	0.7965	<0.0001	>0.9999	>0.9999	>0.9999	>0.9999	>0.9999	<0.0001	>0.9999	0.2787	>0.9999	>0.9999	>0.9999	>0.9999	>0.9999	>0.9999	>0.9999	>0.9999	-
Sucrose+Casamino acids	0.7631	0.9966	0.9951	>0.9999	0.9951	>0.9999	>0.9999	0.9951	>0.9999	>0.9999	0.9951	>0.9999	0.602	>0.9999	0.1635	0.9951	>0.9999	>0.9999	0.9951	>0.9999	<0.0001	>0.9999	>0.9999	>0.9999	0.9951	0.9951	>0.9999	>0.9999	>0.9999	>0.9999	0.998	0.9951	-
Sucrose+Monosodium glutamate	0.0007	>0.9999	>0.9999	>0.9999	>0.9999	>0.9999	0.0646	>0.9999	0.9935	>0.9999	>0.9999	>0.9999	0.0003	0.7965	<0.0001	>0.9999	>0.9999	>0.9999	>0.9999	>0.9999	<0.0001	>0.9999	0.2787	>0.9999	>0.9999	>0.9999	>0.9999	>0.9999	>0.9999	>0.9999	>0.9999	>0.9999	0.9951	-
Sucrose+(NH4)2SO4	0.0007	>0.9999	>0.9999	>0.9999	>0.9999	>0.9999	0.0646	>0.9999	0.9935	>0.9999	>0.9999	>0.9999	0.0003	0.7965	<0.0001	>0.9999	>0.9999	>0.9999	>0.9999	>0.9999	<0.0001	>0.9999	0.2787	>0.9999	>0.9999	>0.9999	>0.9999	>0.9999	>0.9999	>0.9999	>0.9999	>0.9999	0.9951	>0.9999	-
Sucrose+Peptone	0.0206	>0.9999	>0.9999	>0.9999	>0.9999	>0.9999	0.5232	>0.9999	>0.9999	>0.9999	>0.9999	>0.9999	0.0097	0.9995	0.0007	>0.9999	>0.9999	>0.9999	>0.9999	>0.9999	<0.0001	>0.9999	0.9017	>0.9999	>0.9999	>0.9999	>0.9999	>0.9999	>0.9999	>0.9999	>0.9999	>0.9999	>0.9999	>0.9999	>0.9999	-
Sucrose+NaNO3	0.0086	>0.9999	>0.9999	>0.9999	>0.9999	>0.9999	0.3397	>0.9999	>0.9999	>0.9999	>0.9999	>0.9999	0.0039	0.994	0.0003	>0.9999	>0.9999	>0.9999	>0.9999	>0.9999	<0.0001	>0.9999	0.7643	>0.9999	>0.9999	>0.9999	>0.9999	>0.9999	>0.9999	>0.9999	>0.9999	>0.9999	>0.9999	>0.9999	>0.9999	>0.9999	-
Sucrose+Yeast extract	0.0086	>0.9999	>0.9999	>0.9999	>0.9999	>0.9999	0.3397	>0.9999	>0.9999	>0.9999	>0.9999	>0.9999	0.0039	0.994	0.0003	>0.9999	>0.9999	>0.9999	>0.9999	>0.9999	<0.0001	>0.9999	0.7643	>0.9999	>0.9999	>0.9999	>0.9999	>0.9999	>0.9999	>0.9999	>0.9999	>0.9999	>0.9999	>0.9999	>0.9999	>0.9999	>0.9999	-
Sucrose+Tryptone	0.9999	<0.0001	<0.0001	<0.0001	<0.0001	<0.0001	0.6342	<0.0001	0.0031	<0.0001	<0.0001	<0.0001	>0.9999	0.032	>0.9999	<0.0001	0.0002	<0.0001	<0.0001	<0.0001	0.0041	<0.0001	0.2332	<0.0001	<0.0001	<0.0001	<0.0001	<0.0001	0.0004	<0.0001	<0.0001	<0.0001	0.0027	<0.0001	<0.0001	<0.0001	<0.0001	<0.0001	-
Sucrose+NH4Cl	<0.0001	<0.0001	<0.0001	<0.0001	<0.0001	<0.0001	<0.0001	<0.0001	<0.0001	<0.0001	<0.0001	<0.0001	<0.0001	<0.0001	0.0002	<0.0001	<0.0001	<0.0001	<0.0001	<0.0001	>0.9999	<0.0001	<0.0001	<0.0001	<0.0001	<0.0001	<0.0001	<0.0001	<0.0001	<0.0001	<0.0001	<0.0001	<0.0001	<0.0001	<0.0001	<0.0001	<0.0001	<0.0001	0.0261	-
Glycerol+Casamino acids	0.9679	0.9239	0.9077	0.9986	0.9077	0.9963	>0.9999	0.9077	>0.9999	0.9883	0.9077	0.9971	0.9045	>0.9999	0.4456	0.9077	>0.9999	0.9968	0.9077	0.9976	<0.0001	>0.9999	>0.9999	0.9996	0.9077	0.9077	0.9973	>0.9999	>0.9999	0.9958	0.9426	0.9077	>0.9999	0.9077	0.9077	>0.9999	0.9992	0.9992	0.0156	<0.0001	-
Glycerol+Monosodium glutamate	0.2717	>0.9999	>0.9999	>0.9999	>0.9999	>0.9999	0.9854	>0.9999	>0.9999	>0.9999	>0.9999	>0.9999	0.1638	>0.9999	0.0223	>0.9999	>0.9999	>0.9999	>0.9999	>0.9999	<0.0001	>0.9999	>0.9999	>0.9999	>0.9999	>0.9999	>0.9999	>0.9999	>0.9999	>0.9999	>0.9999	>0.9999	>0.9999	>0.9999	>0.9999	>0.9999	>0.9999	>0.9999	0.0002	<0.0001	>0.9999	-
Glycerol+(NH4)2SO4	0.0007	>0.9999	>0.9999	>0.9999	>0.9999	>0.9999	0.0646	>0.9999	0.9935	>0.9999	>0.9999	>0.9999	0.0003	0.7965	<0.0001	>0.9999	>0.9999	>0.9999	>0.9999	>0.9999	<0.0001	>0.9999	0.2787	>0.9999	>0.9999	>0.9999	>0.9999	>0.9999	>0.9999	>0.9999	>0.9999	>0.9999	0.9951	>0.9999	>0.9999	>0.9999	>0.9999	>0.9999	<0.0001	<0.0001	0.9077	>0.9999	-
Glycerol+Peptone	0.999	0.6741	0.6409	0.9622	0.6409	0.9346	>0.9999	0.6409	>0.9999	0.8776	0.6409	0.943	0.9926	>0.9999	0.773	0.6409	>0.9999	0.9391	0.6409	0.9479	<0.0001	0.9997	>0.9999	0.9822	0.6409	0.6409	0.9448	>0.9999	>0.9999	0.93	0.7175	0.6409	>0.9999	0.6409	0.6409	0.9954	0.972	0.972	0.063	<0.0001	>0.9999	>0.9999	0.6409	-
Glycerol+NaNO3	0.0142	>0.9999	>0.9999	>0.9999	>0.9999	>0.9999	0.4401	>0.9999	>0.9999	>0.9999	>0.9999	>0.9999	0.0065	0.9983	0.0005	>0.9999	>0.9999	>0.9999	>0.9999	>0.9999	<0.0001	>0.9999	0.8502	>0.9999	>0.9999	>0.9999	>0.9999	>0.9999	>0.9999	>0.9999	>0.9999	>0.9999	>0.9999	>0.9999	>0.9999	>0.9999	>0.9999	>0.9999	<0.0001	<0.0001	0.9998	>0.9999	>0.9999	0.9891	-
Glycerol+Yeast extract	0.999	0.6745	0.6414	0.9623	0.6414	0.9348	>0.9999	0.6414	>0.9999	0.8778	0.6414	0.9431	0.9926	>0.9999	0.7727	0.6414	>0.9999	0.9392	0.6414	0.948	<0.0001	0.9997	>0.9999	0.9823	0.6414	0.6414	0.9449	>0.9999	>0.9999	0.9302	0.7179	0.6414	>0.9999	0.6414	0.6414	0.9954	0.9721	0.9721	0.0629	<0.0001	>0.9999	>0.9999	0.6414	>0.9999	0.9891	-
Glycerol+Tryptone	>0.9999	0.0111	0.0095	0.071	0.0095	0.0519	>0.9999	0.0095	0.9945	0.033	0.0095	0.0565	>0.9999	>0.9999	>0.9999	0.0095	0.7722	0.0542	0.0095	0.0596	<0.0001	0.2972	>0.9999	0.1009	0.0095	0.0095	0.0576	0.4305	0.8925	0.0497	0.0137	0.0095	0.9927	0.0095	0.0095	0.1613	0.0825	0.0825	0.9528	<0.0001	>0.9999	0.7745	0.0095	>0.9999	0.1219	>0.9999	-
Glycerol+NH4Cl	0.0007	>0.9999	>0.9999	>0.9999	>0.9999	>0.9999	0.0646	>0.9999	0.9935	>0.9999	>0.9999	>0.9999	0.0003	0.7965	<0.0001	>0.9999	>0.9999	>0.9999	>0.9999	>0.9999	<0.0001	>0.9999	0.2787	>0.9999	>0.9999	>0.9999	>0.9999	>0.9999	>0.9999	>0.9999	>0.9999	>0.9999	0.9951	>0.9999	>0.9999	>0.9999	>0.9999	>0.9999	<0.0001	<0.0001	0.9077	>0.9999	>0.9999	0.6409	>0.9999	0.6414	0.0095	-
Lactose+Casamino acids	0.4177	>0.9999	>0.9999	>0.9999	>0.9999	>0.9999	0.9975	>0.9999	>0.9999	>0.9999	>0.9999	>0.9999	0.2731	>0.9999	0.0453	>0.9999	>0.9999	>0.9999	>0.9999	>0.9999	<0.0001	>0.9999	>0.9999	>0.9999	>0.9999	>0.9999	>0.9999	>0.9999	>0.9999	>0.9999	>0.9999	>0.9999	>0.9999	>0.9999	>0.9999	>0.9999	>0.9999	>0.9999	0.0004	<0.0001	>0.9999	>0.9999	>0.9999	>0.9999	>0.9999	>0.9999	0.8956	>0.9999	-
Lactose+Monosodium glutamate	0.0007	>0.9999	>0.9999	>0.9999	>0.9999	>0.9999	0.0646	>0.9999	0.9935	>0.9999	>0.9999	>0.9999	0.0003	0.7965	<0.0001	>0.9999	>0.9999	>0.9999	>0.9999	>0.9999	<0.0001	>0.9999	0.2787	>0.9999	>0.9999	>0.9999	>0.9999	>0.9999	>0.9999	>0.9999	>0.9999	>0.9999	0.9951	>0.9999	>0.9999	>0.9999	>0.9999	>0.9999	<0.0001	<0.0001	0.9077	>0.9999	>0.9999	0.6409	>0.9999	0.6414	0.0095	>0.9999	>0.9999
Lactose+(NH4)2SO4	0.0014	>0.9999	>0.9999	>0.9999	>0.9999	>0.9999	0.1091	>0.9999	0.9988	>0.9999	>0.9999	>0.9999	0.0006	0.8948	<0.0001	>0.9999	>0.9999	>0.9999	>0.9999	>0.9999	<0.0001	>0.9999	0.4003	>0.9999	>0.9999	>0.9999	>0.9999	>0.9999	>0.9999	>0.9999	>0.9999	>0.9999	0.9991	>0.9999	>0.9999	>0.9999	>0.9999	>0.9999	<0.0001	<0.0001	0.9629	>0.9999	>0.9999	0.7742	>0.9999	0.7746	0.0181	>0.9999	>0.9999
Lactose+Peptone	0.9968	0.759	0.7288	0.9816	0.7288	0.9648	>0.9999	0.7288	>0.9999	0.9259	0.7288	0.9701	0.9827	>0.9999	0.6897	0.7288	>0.9999	0.9676	0.7288	0.9731	<0.0001	>0.9999	>0.9999	0.9924	0.7288	0.7288	0.9712	>0.9999	>0.9999	0.9619	0.7975	0.7288	>0.9999	0.7288	0.7288	0.9984	0.9871	0.9871	0.044	<0.0001	>0.9999	>0.9999	0.7288	>0.9999	0.9957	>0.9999	>0.9999	0.7288	>0.9999
Lactose+NaNO3	0.0144	>0.9999	>0.9999	>0.9999	>0.9999	>0.9999	0.4417	>0.9999	>0.9999	>0.9999	>0.9999	>0.9999	0.0066	0.9983	0.0005	>0.9999	>0.9999	>0.9999	>0.9999	>0.9999	<0.0001	>0.9999	0.8513	>0.9999	>0.9999	>0.9999	>0.9999	>0.9999	>0.9999	>0.9999	>0.9999	>0.9999	>0.9999	>0.9999	>0.9999	>0.9999	>0.9999	>0.9999	<0.0001	<0.0001	0.9999	>0.9999	>0.9999	0.9893	>0.9999	0.9893	0.1226	>0.9999	>0.9999
Lactose+Yeast extract	0.9526	0.9459	0.933	0.9993	0.933	0.9981	>0.9999	0.933	>0.9999	0.9932	0.933	0.9985	0.8731	>0.9999	0.3939	0.933	>0.9999	0.9983	0.933	0.9988	<0.0001	>0.9999	>0.9999	0.9999	0.933	0.933	0.9986	>0.9999	>0.9999	0.9978	0.9604	0.933	>0.9999	0.933	0.933	>0.9999	0.9996	0.9996	0.0122	<0.0001	>0.9999	>0.9999	0.933	>0.9999	>0.9999	>0.9999	0.9999	0.933	>0.9999
Lactose+Tryptone	>0.9999	<0.0001	<0.0001	<0.0001	<0.0001	<0.0001	0.986	<0.0001	0.0473	<0.0001	<0.0001	<0.0001	>0.9999	0.2697	>0.9999	<0.0001	0.004	<0.0001	<0.0001	<0.0001	0.0002	0.0003	0.7867	<0.0001	<0.0001	<0.0001	<0.0001	0.0007	0.0089	<0.0001	<0.0001	<0.0001	0.0426	<0.0001	<0.0001	<0.0001	<0.0001	<0.0001	>0.9999	0.0015	0.1634	0.0041	<0.0001	0.4141	<0.0001	0.4137	>0.9999	<0.0001	0.0092
Lactose+NH4Cl	0.0044	>0.9999	>0.9999	>0.9999	>0.9999	>0.9999	0.2291	>0.9999	>0.9999	>0.9999	>0.9999	>0.9999	0.0019	0.9771	0.0001	>0.9999	>0.9999	>0.9999	>0.9999	>0.9999	<0.0001	>0.9999	0.6281	>0.9999	>0.9999	>0.9999	>0.9999	>0.9999	>0.9999	>0.9999	>0.9999	>0.9999	>0.9999	>0.9999	>0.9999	>0.9999	>0.9999	>0.9999	<0.0001	<0.0001	0.9953	>0.9999	>0.9999	0.9251	>0.9999	0.9252	0.0475	>0.9999	>0.9999
Arabinose+Casamino acids	<0.0001	<0.0001	<0.0001	<0.0001	<0.0001	<0.0001	<0.0001	<0.0001	<0.0001	<0.0001	<0.0001	<0.0001	<0.0001	<0.0001	<0.0001	<0.0001	<0.0001	<0.0001	<0.0001	<0.0001	>0.9999	<0.0001	<0.0001	<0.0001	<0.0001	<0.0001	<0.0001	<0.0001	<0.0001	<0.0001	<0.0001	<0.0001	<0.0001	<0.0001	<0.0001	<0.0001	<0.0001	<0.0001	<0.0001	>0.9999	<0.0001	<0.0001	<0.0001	<0.0001	<0.0001	<0.0001	<0.0001	<0.0001	<0.0001
Arabinose+Monosodium glutamate	0.4255	>0.9999	>0.9999	>0.9999	>0.9999	>0.9999	0.9978	>0.9999	>0.9999	>0.9999	>0.9999	>0.9999	0.2794	>0.9999	0.0468	>0.9999	>0.9999	>0.9999	>0.9999	>0.9999	<0.0001	>0.9999	>0.9999	>0.9999	>0.9999	>0.9999	>0.9999	>0.9999	>0.9999	>0.9999	>0.9999	>0.9999	>0.9999	>0.9999	>0.9999	>0.9999	>0.9999	>0.9999	0.0005	<0.0001	>0.9999	>0.9999	>0.9999	>0.9999	>0.9999	>0.9999	0.9002	>0.9999	>0.9999
Arabinose+(NH4)2SO4	0.0007	>0.9999	>0.9999	>0.9999	>0.9999	>0.9999	0.0646	>0.9999	0.9935	>0.9999	>0.9999	>0.9999	0.0003	0.7965	<0.0001	>0.9999	>0.9999	>0.9999	>0.9999	>0.9999	<0.0001	>0.9999	0.2787	>0.9999	>0.9999	>0.9999	>0.9999	>0.9999	>0.9999	>0.9999	>0.9999	>0.9999	0.9951	>0.9999	>0.9999	>0.9999	>0.9999	>0.9999	<0.0001	<0.0001	0.9077	>0.9999	>0.9999	0.6409	>0.9999	0.6414	0.0095	>0.9999	>0.9999
Arabinose+Peptone	0.9764	0.9049	0.8862	0.9978	0.8862	0.9944	>0.9999	0.8862	>0.9999	0.9834	0.8862	0.9955	0.9236	>0.9999	0.4839	0.8862	>0.9999	0.995	0.8862	0.9962	<0.0001	>0.9999	>0.9999	0.9994	0.8862	0.8862	0.9958	>0.9999	>0.9999	0.9937	0.9268	0.8862	>0.9999	0.8862	0.8862	>0.9999	0.9987	0.9987	0.0185	<0.0001	>0.9999	>0.9999	0.8862	>0.9999	0.9997	>0.9999	>0.9999	0.8862	>0.9999
Arabinose+NaNO3	>0.9999	0.361	0.3318	0.7861	0.3318	0.7139	>0.9999	0.3318	>0.9999	0.6041	0.3318	0.7338	0.9999	>0.9999	0.9578	0.3318	>0.9999	0.7243	0.3318	0.7462	<0.0001	0.9857	>0.9999	0.8582	0.3318	0.3318	0.7383	0.997	>0.9999	0.7034	0.4024	0.3318	>0.9999	0.3318	0.3318	0.9329	0.8182	0.8182	0.1914	<0.0001	>0.9999	>0.9999	0.3318	>0.9999	0.8917	>0.9999	>0.9999	0.3318	>0.9999
Arabinose+Yeast extract	>0.9999	<0.0001	<0.0001	<0.0001	<0.0001	<0.0001	0.9962	<0.0001	0.078	<0.0001	<0.0001	<0.0001	>0.9999	0.3773	>0.9999	<0.0001	0.0075	<0.0001	<0.0001	<0.0001	<0.0001	0.0006	0.8802	<0.0001	<0.0001	<0.0001	<0.0001	0.0013	0.0161	<0.0001	<0.0001	<0.0001	0.0707	<0.0001	<0.0001	0.0002	<0.0001	<0.0001	>0.9999	0.0008	0.2428	0.0076	<0.0001	0.5419	0.0001	0.5415	>0.9999	<0.0001	0.0165
Arabinose+Tryptone	>0.9999	0.0186	0.0161	0.1082	0.0161	0.0806	>0.9999	0.0161	0.9986	0.0526	0.0161	0.0873	>0.9999	>0.9999	>0.9999	0.0161	0.8603	0.084	0.0161	0.0918	<0.0001	0.3969	>0.9999	0.1498	0.0161	0.0161	0.0889	0.545	0.9456	0.0774	0.0227	0.0161	0.998	0.0161	0.0161	0.2302	0.1244	0.1244	0.9041	<0.0001	>0.9999	0.8622	0.0161	>0.9999	0.1784	>0.9999	>0.9999	0.0161	0.9475
Arabinose+NH4Cl	0.0007	>0.9999	>0.9999	>0.9999	>0.9999	>0.9999	0.0646	>0.9999	0.9935	>0.9999	>0.9999	>0.9999	0.0003	0.7965	<0.0001	>0.9999	>0.9999	>0.9999	>0.9999	>0.9999	<0.0001	>0.9999	0.2787	>0.9999	>0.9999	>0.9999	>0.9999	>0.9999	>0.9999	>0.9999	>0.9999	>0.9999	0.9951	>0.9999	>0.9999	>0.9999	>0.9999	>0.9999	<0.0001	<0.0001	0.9077	>0.9999	>0.9999	0.6409	>0.9999	0.6414	0.0095	>0.9999	>0.9999
Xylose+Casamino	0.147	>0.9999	>0.9999	>0.9999	>0.9999	>0.9999	0.9337	>0.9999	>0.9999	>0.9999	>0.9999	>0.9999	0.0815	>0.9999	0.009	>0.9999	>0.9999	>0.9999	>0.9999	>0.9999	<0.0001	>0.9999	0.999	>0.9999	>0.9999	>0.9999	>0.9999	>0.9999	>0.9999	>0.9999	>0.9999	>0.9999	>0.9999	>0.9999	>0.9999	>0.9999	>0.9999	>0.9999	<0.0001	<0.0001	>0.9999	>0.9999	>0.9999	>0.9999	>0.9999	>0.9999	0.5817	>0.9999	>0.9999
Xylose+Monosodium	0.0007	>0.9999	>0.9999	>0.9999	>0.9999	>0.9999	0.0646	>0.9999	0.9935	>0.9999	>0.9999	>0.9999	0.0003	0.7965	<0.0001	>0.9999	>0.9999	>0.9999	>0.9999	>0.9999	<0.0001	>0.9999	0.2787	>0.9999	>0.9999	>0.9999	>0.9999	>0.9999	>0.9999	>0.9999	>0.9999	>0.9999	0.9951	>0.9999	>0.9999	>0.9999	>0.9999	>0.9999	<0.0001	<0.0001	0.9077	>0.9999	>0.9999	0.6409	>0.9999	0.6414	0.0095	>0.9999	>0.9999
Xylose+(NH4)2SO4	0.0007	>0.9999	>0.9999	>0.9999	>0.9999	>0.9999	0.0646	>0.9999	0.9935	>0.9999	>0.9999	>0.9999	0.0003	0.7965	<0.0001	>0.9999	>0.9999	>0.9999	>0.9999	>0.9999	<0.0001	>0.9999	0.2787	>0.9999	>0.9999	>0.9999	>0.9999	>0.9999	>0.9999	>0.9999	>0.9999	>0.9999	0.9951	>0.9999	>0.9999	>0.9999	>0.9999	>0.9999	<0.0001	<0.0001	0.9077	>0.9999	>0.9999	0.6409	>0.9999	0.6414	0.0095	>0.9999	>0.9999
Xylose+Peptone	0.0215	>0.9999	>0.9999	>0.9999	>0.9999	>0.9999	0.533	>0.9999	>0.9999	>0.9999	>0.9999	>0.9999	0.0101	0.9995	0.0008	>0.9999	>0.9999	>0.9999	>0.9999	>0.9999	<0.0001	>0.9999	0.9068	>0.9999	>0.9999	>0.9999	>0.9999	>0.9999	>0.9999	>0.9999	>0.9999	>0.9999	>0.9999	>0.9999	>0.9999	>0.9999	>0.9999	>0.9999	<0.0001	<0.0001	>0.9999	>0.9999	>0.9999	0.9958	>0.9999	0.9959	0.1664	>0.9999	>0.9999
Xylose+NaNO3	0.9379	0.9592	0.9485	0.9996	0.9485	0.9989	>0.9999	0.9485	>0.9999	0.9956	0.9485	0.9992	0.8457	>0.9999	0.3567	0.9485	>0.9999	0.999	0.9485	0.9993	<0.0001	>0.9999	>0.9999	>0.9999	0.9485	0.9485	0.9992	>0.9999	>0.9999	0.9987	0.9708	0.9485	>0.9999	0.9485	0.9485	>0.9999	0.9998	0.9998	0.0101	<0.0001	>0.9999	>0.9999	0.9485	>0.9999	>0.9999	>0.9999	0.9998	0.9485	>0.9999
Xylose+Yeast	0.0007	>0.9999	>0.9999	>0.9999	>0.9999	>0.9999	0.0646	>0.9999	0.9935	>0.9999	>0.9999	>0.9999	0.0003	0.7965	<0.0001	>0.9999	>0.9999	>0.9999	>0.9999	>0.9999	<0.0001	>0.9999	0.2787	>0.9999	>0.9999	>0.9999	>0.9999	>0.9999	>0.9999	>0.9999	>0.9999	>0.9999	0.9951	>0.9999	>0.9999	>0.9999	>0.9999	>0.9999	<0.0001	<0.0001	0.9077	>0.9999	>0.9999	0.6409	>0.9999	0.6414	0.0095	>0.9999	>0.9999
Xylose+Tryptone	0.2982	>0.9999	>0.9999	>0.9999	>0.9999	>0.9999	0.9894	>0.9999	>0.9999	>0.9999	>0.9999	>0.9999	0.1827	>0.9999	0.0258	>0.9999	>0.9999	>0.9999	>0.9999	>0.9999	<0.0001	>0.9999	>0.9999	>0.9999	>0.9999	>0.9999	>0.9999	>0.9999	>0.9999	>0.9999	>0.9999	>0.9999	>0.9999	>0.9999	>0.9999	>0.9999	>0.9999	>0.9999	0.0002	<0.0001	>0.9999	>0.9999	>0.9999	>0.9999	>0.9999	>0.9999	0.8028	>0.9999	>0.9999
Xylose+NH4Cl	0.0007	>0.9999	>0.9999	>0.9999	>0.9999	>0.9999	0.0646	>0.9999	0.9935	>0.9999	>0.9999	>0.9999	0.0003	0.7965	<0.0001	>0.9999	>0.9999	>0.9999	>0.9999	>0.9999	<0.0001	>0.9999	0.2787	>0.9999	>0.9999	>0.9999	>0.9999	>0.9999	>0.9999	>0.9999	>0.9999	>0.9999	0.9951	>0.9999	>0.9999	>0.9999	>0.9999	>0.9999	<0.0001	<0.0001	0.9077	>0.9999	>0.9999	0.6409	>0.9999	0.6414	0.0095	>0.9999	>0.9999
[truncated: 23 more columns]

## Sheet: CAN_Rubropunctatin
Rubropunctatin
Ordinary one-way ANOVA with Tukey's multiple comparisons test
Significance
ns
<0.05
<0.01
<0.001
	Glucose+Casamino	Glucose+Monosodium	Glucose+(NH4)2SO4	Glucose+Peptone	Glucose+NaNO3	Glucose+Yeast	Glucose+Tryptone	Glucose+NH4Cl	Starch+Casamino	Starch+Monosodium	Starch+(NH4)2SO4	Starch+Peptone	Starch+NaNO3	Starch+Yeast	Starch+Tryptone	Starch+NH4Cl	Fructose+Casamino acids	Fructose+Monosodium glutamate	Fructose+(NH4)2SO4	Fructose+Peptone	Fructose+NaNO3	Fructose+Yeast extract	Fructose+Tryptone	Fructose+NH4Cl	Maltose+Casamino acids	Maltose+Monosodium glutamate	Maltose+(NH4)2SO4	Maltose+Peptone	Maltose+NaNO3	Maltose+Yeast extract	Maltose+Tryptone	Maltose+NH4Cl	Sucrose+Casamino acids	Sucrose+Monosodium glutamate	Sucrose+(NH4)2SO4	Sucrose+Peptone	Sucrose+NaNO3	Sucrose+Yeast extract	Sucrose+Tryptone	Sucrose+NH4Cl	Glycerol+Casamino acids	Glycerol+Monosodium glutamate	Glycerol+(NH4)2SO4	Glycerol+Peptone	Glycerol+NaNO3	Glycerol+Yeast extract	Glycerol+Tryptone	Glycerol+NH4Cl	Lactose+Casamino acids
Glucose+Casamino	-
Glucose+Monosodium	>0.9999	-
Glucose+(NH4)2SO4	>0.9999	>0.9999	-
Glucose+Peptone	>0.9999	>0.9999	>0.9999	-
Glucose+NaNO3	>0.9999	>0.9999	>0.9999	>0.9999	-
Glucose+Yeast	>0.9999	>0.9999	>0.9999	>0.9999	>0.9999	-
Glucose+Tryptone	>0.9999	>0.9999	>0.9999	>0.9999	>0.9999	>0.9999	-
Glucose+NH4Cl	>0.9999	>0.9999	>0.9999	>0.9999	>0.9999	>0.9999	>0.9999	-
Starch+Casamino	>0.9999	>0.9999	>0.9999	>0.9999	>0.9999	>0.9999	>0.9999	>0.9999	-
Starch+Monosodium	>0.9999	>0.9999	>0.9999	>0.9999	>0.9999	>0.9999	>0.9999	>0.9999	>0.9999	-
Starch+(NH4)2SO4	>0.9999	>0.9999	>0.9999	>0.9999	>0.9999	>0.9999	>0.9999	>0.9999	>0.9999	>0.9999	-
Starch+Peptone	>0.9999	>0.9999	>0.9999	>0.9999	>0.9999	>0.9999	>0.9999	>0.9999	>0.9999	>0.9999	>0.9999	-
Starch+NaNO3	0.9998	0.9999	0.9849	0.9999	0.9999	0.9999	0.9997	0.9999	0.9999	0.9999	0.9999	0.9999	-
Starch+Yeast	>0.9999	>0.9999	>0.9999	>0.9999	>0.9999	>0.9999	>0.9999	>0.9999	>0.9999	>0.9999	>0.9999	>0.9999	0.9999	-
Starch+Tryptone	0.0025	0.0226	0.0002	0.0226	0.0226	0.0226	0.0023	0.0226	0.0226	0.0226	0.0226	0.0226	0.0269	0.0226	-
Starch+NH4Cl	>0.9999	>0.9999	>0.9999	>0.9999	>0.9999	>0.9999	>0.9999	>0.9999	>0.9999	>0.9999	>0.9999	>0.9999	0.9999	>0.9999	0.0226	-
Fructose+Casamino acids	>0.9999	>0.9999	>0.9999	>0.9999	>0.9999	>0.9999	>0.9999	>0.9999	>0.9999	>0.9999	>0.9999	>0.9999	0.9999	>0.9999	0.0226	>0.9999	-
Fructose+Monosodium glutamate	>0.9999	>0.9999	>0.9999	>0.9999	>0.9999	>0.9999	>0.9999	>0.9999	>0.9999	>0.9999	>0.9999	>0.9999	0.9999	>0.9999	0.0226	>0.9999	>0.9999	-
Fructose+(NH4)2SO4	>0.9999	>0.9999	>0.9999	>0.9999	>0.9999	>0.9999	>0.9999	>0.9999	>0.9999	>0.9999	>0.9999	>0.9999	0.9829	>0.9999	0.0002	>0.9999	>0.9999	>0.9999	-
Fructose+Peptone	>0.9999	>0.9999	>0.9999	>0.9999	>0.9999	>0.9999	>0.9999	>0.9999	>0.9999	>0.9999	>0.9999	>0.9999	0.9999	>0.9999	0.0226	>0.9999	>0.9999	>0.9999	>0.9999	-
Fructose+NaNO3	>0.9999	>0.9999	>0.9999	>0.9999	>0.9999	>0.9999	>0.9999	>0.9999	>0.9999	>0.9999	>0.9999	>0.9999	>0.9999	>0.9999	0.0071	>0.9999	>0.9999	>0.9999	0.9999	>0.9999	-
Fructose+Yeast extract	>0.9999	>0.9999	>0.9999	>0.9999	>0.9999	>0.9999	>0.9999	>0.9999	>0.9999	>0.9999	>0.9999	>0.9999	0.9999	>0.9999	0.0226	>0.9999	>0.9999	>0.9999	>0.9999	>0.9999	>0.9999	-
Fructose+Tryptone	>0.9999	>0.9999	>0.9999	>0.9999	>0.9999	>0.9999	>0.9999	>0.9999	>0.9999	>0.9999	>0.9999	>0.9999	0.9983	>0.9999	0.0014	>0.9999	>0.9999	>0.9999	>0.9999	>0.9999	>0.9999	>0.9999	-
Fructose+NH4Cl	>0.9999	>0.9999	>0.9999	>0.9999	>0.9999	>0.9999	>0.9999	>0.9999	>0.9999	>0.9999	>0.9999	>0.9999	0.9999	>0.9999	0.0226	>0.9999	>0.9999	>0.9999	>0.9999	>0.9999	>0.9999	>0.9999	>0.9999	-
Maltose+Casamino acids	>0.9999	>0.9999	>0.9999	>0.9999	>0.9999	>0.9999	>0.9999	>0.9999	>0.9999	>0.9999	>0.9999	>0.9999	0.9854	>0.9999	0.0002	>0.9999	>0.9999	>0.9999	>0.9999	>0.9999	>0.9999	>0.9999	>0.9999	>0.9999	-
Maltose+Monosodium glutamate	-	-	-	-	-	-	-	-	-	-	-	-	-	-	-	-	-	-	-	-	-	-	-	-	-	-
Maltose+(NH4)2SO4	-	-	-	-	-	-	-	-	-	-	-	-	-	-	-	-	-	-	-	-	-	-	-	-	-	-	-
Maltose+Peptone	-	-	-	-	-	-	-	-	-	-	-	-	-	-	-	-	-	-	-	-	-	-	-	-	-	-	-	-
Maltose+NaNO3	-	-	-	-	-	-	-	-	-	-	-	-	-	-	-	-	-	-	-	-	-	-	-	-	-	-	-	-	-
Maltose+Yeast extract	-	-	-	-	-	-	-	-	-	-	-	-	-	-	-	-	-	-	-	-	-	-	-	-	-	-	-	-	-	-
Maltose+Tryptone	-	-	-	-	-	-	-	-	-	-	-	-	-	-	-	-	-	-	-	-	-	-	-	-	-	-	-	-	-	-	-
Maltose+NH4Cl	-	-	-	-	-	-	-	-	-	-	-	-	-	-	-	-	-	-	-	-	-	-	-	-	-	-	-	-	-	-	-	-
Sucrose+Casamino acids	-	-	-	-	-	-	-	-	-	-	-	-	-	-	-	-	-	-	-	-	-	-	-	-	-	-	-	-	-	-	-	-	-
Sucrose+Monosodium glutamate	-	-	-	-	-	-	-	-	-	-	-	-	-	-	-	-	-	-	-	-	-	-	-	-	-	-	-	-	-	-	-	-	-	-
Sucrose+(NH4)2SO4	-	-	-	-	-	-	-	-	-	-	-	-	-	-	-	-	-	-	-	-	-	-	-	-	-	-	-	-	-	-	-	-	-	-	-
Sucrose+Peptone	-	-	-	-	-	-	-	-	-	-	-	-	-	-	-	-	-	-	-	-	-	-	-	-	-	-	-	-	-	-	-	-	-	-	-	-
Sucrose+NaNO3	>0.9999	>0.9999	>0.9999	>0.9999	>0.9999	>0.9999	>0.9999	>0.9999	>0.9999	>0.9999	>0.9999	>0.9999	0.9918	>0.9999	0.0002	>0.9999	>0.9999	>0.9999	>0.9999	>0.9999	>0.9999	>0.9999	>0.9999	>0.9999	>0.9999	-	-	-	-	-	-	-	-	-	-	-	-
Sucrose+Yeast extract	-	-	-	-	-	-	-	-	-	-	-	-	-	-	-	-	-	-	-	-	-	-	-	-	-	-	-	-	-	-	-	-	-	-	-	-	-	-
Sucrose+Tryptone	>0.9999	>0.9999	0.9911	>0.9999	>0.9999	>0.9999	0.9999	>0.9999	>0.9999	>0.9999	>0.9999	>0.9999	>0.9999	>0.9999	0.0223	>0.9999	>0.9999	>0.9999	0.9897	>0.9999	>0.9999	>0.9999	0.9991	>0.9999	0.9914	-	-	-	-	-	-	-	-	-	-	-	0.9955	-	-
Sucrose+NH4Cl	-	-	-	-	-	-	-	-	-	-	-	-	-	-	-	-	-	-	-	-	-	-	-	-	-	-	-	-	-	-	-	-	-	-	-	-	-	-	-	-
Glycerol+Casamino acids	>0.9999	>0.9999	>0.9999	>0.9999	>0.9999	>0.9999	>0.9999	>0.9999	>0.9999	>0.9999	>0.9999	>0.9999	0.998	>0.9999	0.0004	>0.9999	>0.9999	>0.9999	>0.9999	>0.9999	>0.9999	>0.9999	>0.9999	>0.9999	>0.9999	-	-	-	-	-	-	-	-	-	-	-	>0.9999	-	0.999	-	-
Glycerol+Monosodium glutamate	-	-	-	-	-	-	-	-	-	-	-	-	-	-	-	-	-	-	-	-	-	-	-	-	-	-	-	-	-	-	-	-	-	-	-	-	-	-	-	-	-	-
Glycerol+(NH4)2SO4	-	-	-	-	-	-	-	-	-	-	-	-	-	-	-	-	-	-	-	-	-	-	-	-	-	-	-	-	-	-	-	-	-	-	-	-	-	-	-	-	-	-	-
Glycerol+Peptone	-	-	-	-	-	-	-	-	-	-	-	-	-	-	-	-	-	-	-	-	-	-	-	-	-	-	-	-	-	-	-	-	-	-	-	-	-	-	-	-	-	-	-	-
Glycerol+NaNO3	-	-	-	-	-	-	-	-	-	-	-	-	-	-	-	-	-	-	-	-	-	-	-	-	-	-	-	-	-	-	-	-	-	-	-	-	-	-	-	-	-	-	-	-	-
Glycerol+Yeast extract	-	-	-	-	-	-	-	-	-	-	-	-	-	-	-	-	-	-	-	-	-	-	-	-	-	-	-	-	-	-	-	-	-	-	-	-	-	-	-	-	-	-	-	-	-	-
Glycerol+Tryptone	>0.9999	>0.9999	>0.9999	>0.9999	>0.9999	>0.9999	>0.9999	>0.9999	>0.9999	>0.9999	>0.9999	>0.9999	>0.9999	>0.9999	0.0021	>0.9999	>0.9999	>0.9999	>0.9999	>0.9999	>0.9999	>0.9999	>0.9999	>0.9999	>0.9999	-	-	-	-	-	-	-	-	-	-	-	>0.9999	-	>0.9999	-	>0.9999	-	-	-	-	-	-
Glycerol+NH4Cl	>0.9999	>0.9999	>0.9999	>0.9999	>0.9999	>0.9999	>0.9999	>0.9999	>0.9999	>0.9999	>0.9999	>0.9999	0.9805	>0.9999	0.0002	>0.9999	>0.9999	>0.9999	>0.9999	>0.9999	0.9998	>0.9999	>0.9999	>0.9999	>0.9999	-	-	-	-	-	-	-	-	-	-	-	>0.9999	-	0.9881	-	>0.9999	-	-	-	-	-	>0.9999	-
Lactose+Casamino acids	-	-	-	-	-	-	-	-	-	-	-	-	-	-	-	-	-	-	-	-	-	-	-	-	-	-	-	-	-	-	-	-	-	-	-	-	-	-	-	-	-	-	-	-	-	-	-	-	-
Lactose+Monosodium glutamate	-	-	-	-	-	-	-	-	-	-	-	-	-	-	-	-	-	-	-	-	-	-	-	-	-	-	-	-	-	-	-	-	-	-	-	-	-	-	-	-	-	-	-	-	-	-	-	-	-
Lactose+(NH4)2SO4	-	-	-	-	-	-	-	-	-	-	-	-	-	-	-	-	-	-	-	-	-	-	-	-	-	-	-	-	-	-	-	-	-	-	-	-	-	-	-	-	-	-	-	-	-	-	-	-	-
Lactose+Peptone	-	-	-	-	-	-	-	-	-	-	-	-	-	-	-	-	-	-	-	-	-	-	-	-	-	-	-	-	-	-	-	-	-	-	-	-	-	-	-	-	-	-	-	-	-	-	-	-	-
Lactose+NaNO3	-	-	-	-	-	-	-	-	-	-	-	-	-	-	-	-	-	-	-	-	-	-	-	-	-	-	-	-	-	-	-	-	-	-	-	-	-	-	-	-	-	-	-	-	-	-	-	-	-
Lactose+Yeast extract	-	-	-	-	-	-	-	-	-	-	-	-	-	-	-	-	-	-	-	-	-	-	-	-	-	-	-	-	-	-	-	-	-	-	-	-	-	-	-	-	-	-	-	-	-	-	-	-	-
Lactose+Tryptone	>0.9999	>0.9999	>0.9999	>0.9999	>0.9999	>0.9999	>0.9999	>0.9999	>0.9999	>0.9999	>0.9999	>0.9999	>0.9999	>0.9999	0.0012	>0.9999	>0.9999	>0.9999	>0.9999	>0.9999	>0.9999	>0.9999	>0.9999	>0.9999	>0.9999	-	-	-	-	-	-	-	-	-	-	-	>0.9999	-	>0.9999	-	>0.9999	-	-	-	-	-	>0.9999	>0.9999	-
Lactose+NH4Cl	-	-	-	-	-	-	-	-	-	-	-	-	-	-	-	-	-	-	-	-	-	-	-	-	-	-	-	-	-	-	-	-	-	-	-	-	-	-	-	-	-	-	-	-	-	-	-	-	-
Arabinose+Casamino acids	<0.0001	<0.0001	<0.0001	<0.0001	<0.0001	<0.0001	<0.0001	<0.0001	<0.0001	<0.0001	<0.0001	<0.0001	<0.0001	<0.0001	0.1121	<0.0001	<0.0001	<0.0001	<0.0001	<0.0001	<0.0001	<0.0001	<0.0001	<0.0001	<0.0001	-	-	-	-	-	-	-	-	-	-	-	<0.0001	-	<0.0001	-	<0.0001	-	-	-	-	-	<0.0001	<0.0001	-
Arabinose+Monosodium glutamate	-	-	-	-	-	-	-	-	-	-	-	-	-	-	-	-	-	-	-	-	-	-	-	-	-	-	-	-	-	-	-	-	-	-	-	-	-	-	-	-	-	-	-	-	-	-	-	-	-
Arabinose+(NH4)2SO4	-	-	-	-	-	-	-	-	-	-	-	-	-	-	-	-	-	-	-	-	-	-	-	-	-	-	-	-	-	-	-	-	-	-	-	-	-	-	-	-	-	-	-	-	-	-	-	-	-
Arabinose+Peptone	-	-	-	-	-	-	-	-	-	-	-	-	-	-	-	-	-	-	-	-	-	-	-	-	-	-	-	-	-	-	-	-	-	-	-	-	-	-	-	-	-	-	-	-	-	-	-	-	-
Arabinose+NaNO3	>0.9999	>0.9999	>0.9999	>0.9999	>0.9999	>0.9999	>0.9999	>0.9999	>0.9999	>0.9999	>0.9999	>0.9999	0.9909	>0.9999	0.0002	>0.9999	>0.9999	>0.9999	>0.9999	>0.9999	>0.9999	>0.9999	>0.9999	>0.9999	>0.9999	-	-	-	-	-	-	-	-	-	-	-	>0.9999	-	0.9949	-	>0.9999	-	-	-	-	-	>0.9999	>0.9999	-
Arabinose+Yeast extract	-	-	-	-	-	-	-	-	-	-	-	-	-	-	-	-	-	-	-	-	-	-	-	-	-	-	-	-	-	-	-	-	-	-	-	-	-	-	-	-	-	-	-	-	-	-	-	-	-
Arabinose+Tryptone	-	-	-	-	-	-	-	-	-	-	-	-	-	-	-	-	-	-	-	-	-	-	-	-	-	-	-	-	-	-	-	-	-	-	-	-	-	-	-	-	-	-	-	-	-	-	-	-	-
Arabinose+NH4Cl	-	-	-	-	-	-	-	-	-	-	-	-	-	-	-	-	-	-	-	-	-	-	-	-	-	-	-	-	-	-	-	-	-	-	-	-	-	-	-	-	-	-	-	-	-	-	-	-	-
Xylose+Casamino	-	-	-	-	-	-	-	-	-	-	-	-	-	-	-	-	-	-	-	-	-	-	-	-	-	-	-	-	-	-	-	-	-	-	-	-	-	-	-	-	-	-	-	-	-	-	-	-	-
Xylose+Monosodium	-	-	-	-	-	-	-	-	-	-	-	-	-	-	-	-	-	-	-	-	-	-	-	-	-	-	-	-	-	-	-	-	-	-	-	-	-	-	-	-	-	-	-	-	-	-	-	-	-
Xylose+(NH4)2SO4	-	-	-	-	-	-	-	-	-	-	-	-	-	-	-	-	-	-	-	-	-	-	-	-	-	-	-	-	-	-	-	-	-	-	-	-	-	-	-	-	-	-	-	-	-	-	-	-	-
Xylose+Peptone	-	-	-	-	-	-	-	-	-	-	-	-	-	-	-	-	-	-	-	-	-	-	-	-	-	-	-	-	-	-	-	-	-	-	-	-	-	-	-	-	-	-	-	-	-	-	-	-	-
Xylose+NaNO3	-	-	-	-	-	-	-	-	-	-	-	-	-	-	-	-	-	-	-	-	-	-	-	-	-	-	-	-	-	-	-	-	-	-	-	-	-	-	-	-	-	-	-	-	-	-	-	-	-
Xylose+Yeast	-	-	-	-	-	-	-	-	-	-	-	-	-	-	-	-	-	-	-	-	-	-	-	-	-	-	-	-	-	-	-	-	-	-	-	-	-	-	-	-	-	-	-	-	-	-	-	-	-
Xylose+Tryptone	-	-	-	-	-	-	-	-	-	-	-	-	-	-	-	-	-	-	-	-	-	-	-	-	-	-	-	-	-	-	-	-	-	-	-	-	-	-	-	-	-	-	-	-	-	-	-	-	-
Xylose+NH4Cl	-	-	-	-	-	-	-	-	-	-	-	-	-	-	-	-	-	-	-	-	-	-	-	-	-	-	-	-	-	-	-	-	-	-	-	-	-	-	-	-	-	-	-	-	-	-	-	-	-
[truncated: 23 more columns]

## Sheet: CAN_Monascorubrin
Monascorubrin
Ordinary one-way ANOVA with Tukey's multiple comparisons test
Significance
ns
<0.05
<0.01
<0.001
	Glucose+Casamino	Glucose+Monosodium	Glucose+(NH4)2SO4	Glucose+Peptone	Glucose+NaNO3	Glucose+Yeast	Glucose+Tryptone	Glucose+NH4Cl	Starch+Casamino	Starch+Monosodium	Starch+(NH4)2SO4	Starch+Peptone	Starch+NaNO3	Starch+Yeast	Starch+Tryptone	Starch+NH4Cl	Fructose+Casamino acids	Fructose+Monosodium glutamate	Fructose+(NH4)2SO4	Fructose+Peptone	Fructose+NaNO3	Fructose+Yeast extract	Fructose+Tryptone	Fructose+NH4Cl	Maltose+Casamino acids	Maltose+Monosodium glutamate	Maltose+(NH4)2SO4	Maltose+Peptone	Maltose+NaNO3	Maltose+Yeast extract	Maltose+Tryptone	Maltose+NH4Cl	Sucrose+Casamino acids	Sucrose+Monosodium glutamate	Sucrose+(NH4)2SO4	Sucrose+Peptone	Sucrose+NaNO3	Sucrose+Yeast extract	Sucrose+Tryptone	Sucrose+NH4Cl	Glycerol+Casamino acids	Glycerol+Monosodium glutamate	Glycerol+(NH4)2SO4	Glycerol+Peptone	Glycerol+NaNO3	Glycerol+Yeast extract	Glycerol+Tryptone	Glycerol+NH4Cl	Lactose+Casamino acids
Glucose+Casamino	-
Glucose+Monosodium	-	-
Glucose+(NH4)2SO4	-	-	-
Glucose+Peptone	-	-	-	-
Glucose+NaNO3	-	-	-	-	-
Glucose+Yeast	-	-	-	-	-	-
Glucose+Tryptone	-	-	-	-	-	-	-
Glucose+NH4Cl	-	-	-	-	-	-	-	-
Starch+Casamino	-	-	-	-	-	-	-	-	-
Starch+Monosodium	-	-	-	-	-	-	-	-	-	-
Starch+(NH4)2SO4	-	-	-	-	-	-	-	-	-	-	-
Starch+Peptone	-	-	-	-	-	-	-	-	-	-	-	-
Starch+NaNO3	-	-	-	-	-	-	-	-	-	-	-	-	-
Starch+Yeast	-	-	-	-	-	-	-	-	-	-	-	-	-	-
Starch+Tryptone	-	-	-	-	-	-	-	-	-	-	-	-	-	-	-
Starch+NH4Cl	-	-	-	-	-	-	-	-	-	-	-	-	-	-	-	-
Fructose+Casamino acids	-	-	-	-	-	-	-	-	-	-	-	-	-	-	-	-	-
Fructose+Monosodium glutamate	-	-	-	-	-	-	-	-	-	-	-	-	-	-	-	-	-	-
Fructose+(NH4)2SO4	-	-	-	-	-	-	-	-	-	-	-	-	-	-	-	-	-	-	-
Fructose+Peptone	-	-	-	-	-	-	-	-	-	-	-	-	-	-	-	-	-	-	-	-
Fructose+NaNO3	-	-	-	-	-	-	-	-	-	-	-	-	-	-	-	-	-	-	-	-	-
Fructose+Yeast extract	-	-	-	-	-	-	-	-	-	-	-	-	-	-	-	-	-	-	-	-	-	-
Fructose+Tryptone	-	-	-	-	-	-	-	-	-	-	-	-	-	-	-	-	-	-	-	-	-	-	-
Fructose+NH4Cl	-	-	-	-	-	-	-	-	-	-	-	-	-	-	-	-	-	-	-	-	-	-	-	-
Maltose+Casamino acids	-	-	-	-	-	-	-	-	-	-	-	-	-	-	-	-	-	-	-	-	-	-	-	-	-
Maltose+Monosodium glutamate	-	-	-	-	-	-	-	-	-	-	-	-	-	-	-	-	-	-	-	-	-	-	-	-	-	-
Maltose+(NH4)2SO4	-	-	-	-	-	-	-	-	-	-	-	-	-	-	-	-	-	-	-	-	-	-	-	-	-	-	-
Maltose+Peptone	-	-	-	-	-	-	-	-	-	-	-	-	-	-	-	-	-	-	-	-	-	-	-	-	-	-	-	-
Maltose+NaNO3	-	-	-	-	-	-	-	-	-	-	-	-	-	-	-	-	-	-	-	-	-	-	-	-	-	-	-	-	-
Maltose+Yeast extract	-	-	-	-	-	-	-	-	-	-	-	-	-	-	-	-	-	-	-	-	-	-	-	-	-	-	-	-	-	-
Maltose+Tryptone	-	-	-	-	-	-	-	-	-	-	-	-	-	-	-	-	-	-	-	-	-	-	-	-	-	-	-	-	-	-	-
Maltose+NH4Cl	-	-	-	-	-	-	-	-	-	-	-	-	-	-	-	-	-	-	-	-	-	-	-	-	-	-	-	-	-	-	-	-
Sucrose+Casamino acids	-	-	-	-	-	-	-	-	-	-	-	-	-	-	-	-	-	-	-	-	-	-	-	-	-	-	-	-	-	-	-	-	-
Sucrose+Monosodium glutamate	-	-	-	-	-	-	-	-	-	-	-	-	-	-	-	-	-	-	-	-	-	-	-	-	-	-	-	-	-	-	-	-	-	-
Sucrose+(NH4)2SO4	-	-	-	-	-	-	-	-	-	-	-	-	-	-	-	-	-	-	-	-	-	-	-	-	-	-	-	-	-	-	-	-	-	-	-
Sucrose+Peptone	-	-	-	-	-	-	-	-	-	-	-	-	-	-	-	-	-	-	-	-	-	-	-	-	-	-	-	-	-	-	-	-	-	-	-	-
Sucrose+NaNO3	-	-	-	-	-	-	-	-	-	-	-	-	-	-	0.2004	-	-	-	-	-	-	-	-	-	-	-	-	-	-	-	-	-	-	-	-	-	-
Sucrose+Yeast extract	-	-	-	-	-	-	-	-	-	-	-	-	-	-	-	-	-	-	-	-	-	-	-	-	-	-	-	-	-	-	-	-	-	-	-	-	-	-
Sucrose+Tryptone	-	-	-	-	-	-	-	-	-	-	-	-	-	-	0.1927	-	-	-	-	-	-	-	-	-	-	-	-	-	-	-	-	-	-	-	-	-	0.8919	-	-
Sucrose+NH4Cl	-	-	-	-	-	-	-	-	-	-	-	-	-	-	-	-	-	-	-	-	-	-	-	-	-	-	-	-	-	-	-	-	-	-	-	-	-	-	-	-
Glycerol+Casamino acids	-	-	-	-	-	-	-	-	-	-	-	-	-	-	-	-	-	-	-	-	-	-	-	-	-	-	-	-	-	-	-	-	-	-	-	-	-	-	-	-	-
Glycerol+Monosodium glutamate	-	-	-	-	-	-	-	-	-	-	-	-	-	-	-	-	-	-	-	-	-	-	-	-	-	-	-	-	-	-	-	-	-	-	-	-	-	-	-	-	-	-
Glycerol+(NH4)2SO4	-	-	-	-	-	-	-	-	-	-	-	-	-	-	-	-	-	-	-	-	-	-	-	-	-	-	-	-	-	-	-	-	-	-	-	-	-	-	-	-	-	-	-
Glycerol+Peptone	-	-	-	-	-	-	-	-	-	-	-	-	-	-	-	-	-	-	-	-	-	-	-	-	-	-	-	-	-	-	-	-	-	-	-	-	-	-	-	-	-	-	-	-
Glycerol+NaNO3	-	-	-	-	-	-	-	-	-	-	-	-	-	-	-	-	-	-	-	-	-	-	-	-	-	-	-	-	-	-	-	-	-	-	-	-	-	-	-	-	-	-	-	-	-
Glycerol+Yeast extract	-	-	-	-	-	-	-	-	-	-	-	-	-	-	-	-	-	-	-	-	-	-	-	-	-	-	-	-	-	-	-	-	-	-	-	-	-	-	-	-	-	-	-	-	-	-
Glycerol+Tryptone	-	-	-	-	-	-	-	-	-	-	-	-	-	-	0.3139	-	-	-	-	-	-	-	-	-	-	-	-	-	-	-	-	-	-	-	-	-	0.9789	-	0.9947	-	-	-	-	-	-	-	-
Glycerol+NH4Cl	-	-	-	-	-	-	-	-	-	-	-	-	-	-	-	-	-	-	-	-	-	-	-	-	-	-	-	-	-	-	-	-	-	-	-	-	-	-	-	-	-	-	-	-	-	-	-	-
Lactose+Casamino acids	-	-	-	-	-	-	-	-	-	-	-	-	-	-	-	-	-	-	-	-	-	-	-	-	-	-	-	-	-	-	-	-	-	-	-	-	-	-	-	-	-	-	-	-	-	-	-	-	-
Lactose+Monosodium glutamate	-	-	-	-	-	-	-	-	-	-	-	-	-	-	-	-	-	-	-	-	-	-	-	-	-	-	-	-	-	-	-	-	-	-	-	-	-	-	-	-	-	-	-	-	-	-	-	-	-
Lactose+(NH4)2SO4	-	-	-	-	-	-	-	-	-	-	-	-	-	-	-	-	-	-	-	-	-	-	-	-	-	-	-	-	-	-	-	-	-	-	-	-	-	-	-	-	-	-	-	-	-	-	-	-	-
Lactose+Peptone	-	-	-	-	-	-	-	-	-	-	-	-	-	-	-	-	-	-	-	-	-	-	-	-	-	-	-	-	-	-	-	-	-	-	-	-	-	-	-	-	-	-	-	-	-	-	-	-	-
Lactose+NaNO3	-	-	-	-	-	-	-	-	-	-	-	-	-	-	-	-	-	-	-	-	-	-	-	-	-	-	-	-	-	-	-	-	-	-	-	-	-	-	-	-	-	-	-	-	-	-	-	-	-
Lactose+Yeast extract	-	-	-	-	-	-	-	-	-	-	-	-	-	-	-	-	-	-	-	-	-	-	-	-	-	-	-	-	-	-	-	-	-	-	-	-	-	-	-	-	-	-	-	-	-	-	-	-	-
Lactose+Tryptone	-	-	-	-	-	-	-	-	-	-	-	-	-	-	-	-	-	-	-	-	-	-	-	-	-	-	-	-	-	-	-	-	-	-	-	-	-	-	-	-	-	-	-	-	-	-	-	-	-
Lactose+NH4Cl	-	-	-	-	-	-	-	-	-	-	-	-	-	-	-	-	-	-	-	-	-	-	-	-	-	-	-	-	-	-	-	-	-	-	-	-	-	-	-	-	-	-	-	-	-	-	-	-	-
Arabinose+Casamino acids	-	-	-	-	-	-	-	-	-	-	-	-	-	-	-	-	-	-	-	-	-	-	-	-	-	-	-	-	-	-	-	-	-	-	-	-	-	-	-	-	-	-	-	-	-	-	-	-	-
Arabinose+Monosodium glutamate	-	-	-	-	-	-	-	-	-	-	-	-	-	-	-	-	-	-	-	-	-	-	-	-	-	-	-	-	-	-	-	-	-	-	-	-	-	-	-	-	-	-	-	-	-	-	-	-	-
Arabinose+(NH4)2SO4	-	-	-	-	-	-	-	-	-	-	-	-	-	-	-	-	-	-	-	-	-	-	-	-	-	-	-	-	-	-	-	-	-	-	-	-	-	-	-	-	-	-	-	-	-	-	-	-	-
Arabinose+Peptone	-	-	-	-	-	-	-	-	-	-	-	-	-	-	-	-	-	-	-	-	-	-	-	-	-	-	-	-	-	-	-	-	-	-	-	-	-	-	-	-	-	-	-	-	-	-	-	-	-
Arabinose+NaNO3	-	-	-	-	-	-	-	-	-	-	-	-	-	-	-	-	-	-	-	-	-	-	-	-	-	-	-	-	-	-	-	-	-	-	-	-	-	-	-	-	-	-	-	-	-	-	-	-	-
Arabinose+Yeast extract	-	-	-	-	-	-	-	-	-	-	-	-	-	-	-	-	-	-	-	-	-	-	-	-	-	-	-	-	-	-	-	-	-	-	-	-	-	-	-	-	-	-	-	-	-	-	-	-	-
Arabinose+Tryptone	-	-	-	-	-	-	-	-	-	-	-	-	-	-	-	-	-	-	-	-	-	-	-	-	-	-	-	-	-	-	-	-	-	-	-	-	-	-	-	-	-	-	-	-	-	-	-	-	-
Arabinose+NH4Cl	-	-	-	-	-	-	-	-	-	-	-	-	-	-	-	-	-	-	-	-	-	-	-	-	-	-	-	-	-	-	-	-	-	-	-	-	-	-	-	-	-	-	-	-	-	-	-	-	-
Xylose+Casamino	-	-	-	-	-	-	-	-	-	-	-	-	-	-	-	-	-	-	-	-	-	-	-	-	-	-	-	-	-	-	-	-	-	-	-	-	-	-	-	-	-	-	-	-	-	-	-	-	-
Xylose+Monosodium	-	-	-	-	-	-	-	-	-	-	-	-	-	-	-	-	-	-	-	-	-	-	-	-	-	-	-	-	-	-	-	-	-	-	-	-	-	-	-	-	-	-	-	-	-	-	-	-	-
Xylose+(NH4)2SO4	-	-	-	-	-	-	-	-	-	-	-	-	-	-	-	-	-	-	-	-	-	-	-	-	-	-	-	-	-	-	-	-	-	-	-	-	-	-	-	-	-	-	-	-	-	-	-	-	-
Xylose+Peptone	-	-	-	-	-	-	-	-	-	-	-	-	-	-	-	-	-	-	-	-	-	-	-	-	-	-	-	-	-	-	-	-	-	-	-	-	-	-	-	-	-	-	-	-	-	-	-	-	-
Xylose+NaNO3	-	-	-	-	-	-	-	-	-	-	-	-	-	-	-	-	-	-	-	-	-	-	-	-	-	-	-	-	-	-	-	-	-	-	-	-	-	-	-	-	-	-	-	-	-	-	-	-	-
Xylose+Yeast	-	-	-	-	-	-	-	-	-	-	-	-	-	-	-	-	-	-	-	-	-	-	-	-	-	-	-	-	-	-	-	-	-	-	-	-	-	-	-	-	-	-	-	-	-	-	-	-	-
Xylose+Tryptone	-	-	-	-	-	-	-	-	-	-	-	-	-	-	-	-	-	-	-	-	-	-	-	-	-	-	-	-	-	-	-	-	-	-	-	-	-	-	-	-	-	-	-	-	-	-	-	-	-
Xylose+NH4Cl	-	-	-	-	-	-	-	-	-	-	-	-	-	-	-	-	-	-	-	-	-	-	-	-	-	-	-	-	-	-	-	-	-	-	-	-	-	-	-	-	-	-	-	-	-	-	-	-	-
[truncated: 23 more columns]

## Sheet: CAN_Unknown orange MPs
Unknown orange MPs
Ordinary one-way ANOVA with Tukey's multiple comparisons test
Significance
ns
<0.05
<0.01
<0.001
	Glucose+Casamino	Glucose+Monosodium	Glucose+(NH4)2SO4	Glucose+Peptone	Glucose+NaNO3	Glucose+Yeast	Glucose+Tryptone	Glucose+NH4Cl	Starch+Casamino	Starch+Monosodium	Starch+(NH4)2SO4	Starch+Peptone	Starch+NaNO3	Starch+Yeast	Starch+Tryptone	Starch+NH4Cl	Fructose+Casamino acids	Fructose+Monosodium glutamate	Fructose+(NH4)2SO4	Fructose+Peptone	Fructose+NaNO3	Fructose+Yeast extract	Fructose+Tryptone	Fructose+NH4Cl	Maltose+Casamino acids	Maltose+Monosodium glutamate	Maltose+(NH4)2SO4	Maltose+Peptone	Maltose+NaNO3	Maltose+Yeast extract	Maltose+Tryptone	Maltose+NH4Cl	Sucrose+Casamino acids	Sucrose+Monosodium glutamate	Sucrose+(NH4)2SO4	Sucrose+Peptone	Sucrose+NaNO3	Sucrose+Yeast extract	Sucrose+Tryptone	Sucrose+NH4Cl	Glycerol+Casamino acids	Glycerol+Monosodium glutamate	Glycerol+(NH4)2SO4	Glycerol+Peptone	Glycerol+NaNO3	Glycerol+Yeast extract	Glycerol+Tryptone	Glycerol+NH4Cl	Lactose+Casamino acids
Glucose+Casamino
Glucose+Monosodium	-	-
Glucose+(NH4)2SO4	-	-	-
Glucose+Peptone	-	-	-	-
Glucose+NaNO3	-	-	-	-	-
Glucose+Yeast	-	-	-	-	-	-
Glucose+Tryptone	-	-	-	-	-	-	-
Glucose+NH4Cl	-	-	-	-	-	-	-	-
Starch+Casamino	-	-	-	-	-	-	-	-	-
Starch+Monosodium	-	-	-	-	-	-	-	-	-	-
Starch+(NH4)2SO4	-	-	-	-	-	-	-	-	-	-	-
Starch+Peptone	-	-	-	-	-	-	-	-	-	-	-	-
Starch+NaNO3	-	-	-	-	-	-	-	-	-	-	-	-	-
Starch+Yeast	-	-	-	-	-	-	-	-	-	-	-	-	-	-
Starch+Tryptone	-	-	-	-	-	-	-	-	-	-	-	-	-	-	-
Starch+NH4Cl	-	-	-	-	-	-	-	-	-	-	-	-	-	-	-	-
Fructose+Casamino acids	-	-	-	-	-	-	-	-	-	-	-	-	-	-	-	-	-
Fructose+Monosodium glutamate	-	-	-	-	-	-	-	-	-	-	-	-	-	-	-	-	-	-
Fructose+(NH4)2SO4	-	-	-	-	-	-	-	-	-	-	-	-	>0.9999	-	-	-	-	-	-
Fructose+Peptone	-	-	-	-	-	-	-	-	-	-	-	-	-	-	-	-	-	-	-	-
Fructose+NaNO3	-	-	-	-	-	-	-	-	-	-	-	-	0.8299	-	-	-	-	-	0.9116	-	-
Fructose+Yeast extract	-	-	-	-	-	-	-	-	-	-	-	-	-	-	-	-	-	-	-	-	-	-
Fructose+Tryptone	-	-	-	-	-	-	-	-	-	-	-	-	-	-	-	-	-	-	-	-	-	-	-
Fructose+NH4Cl	-	-	-	-	-	-	-	-	-	-	-	-	-	-	-	-	-	-	-	-	-	-	-	-
Maltose+Casamino acids	-	-	-	-	-	-	-	-	-	-	-	-	>0.9999	-	-	-	-	-	>0.9999	-	0.9236	-	-	-	-
Maltose+Monosodium glutamate	-	-	-	-	-	-	-	-	-	-	-	-	-	-	-	-	-	-	-	-	-	-	-	-	-	-
Maltose+(NH4)2SO4	-	-	-	-	-	-	-	-	-	-	-	-	-	-	-	-	-	-	-	-	-	-	-	-	-	-	-
Maltose+Peptone	-	-	-	-	-	-	-	-	-	-	-	-	-	-	-	-	-	-	-	-	-	-	-	-	-	-	-	-
Maltose+NaNO3	-	-	-	-	-	-	-	-	-	-	-	-	-	-	-	-	-	-	-	-	-	-	-	-	-	-	-	-	-
Maltose+Yeast extract	-	-	-	-	-	-	-	-	-	-	-	-	-	-	-	-	-	-	-	-	-	-	-	-	-	-	-	-	-	-
Maltose+Tryptone	-	-	-	-	-	-	-	-	-	-	-	-	-	-	-	-	-	-	-	-	-	-	-	-	-	-	-	-	-	-	-
Maltose+NH4Cl	-	-	-	-	-	-	-	-	-	-	-	-	-	-	-	-	-	-	-	-	-	-	-	-	-	-	-	-	-	-	-	-
Sucrose+Casamino acids	-	-	-	-	-	-	-	-	-	-	-	-	-	-	-	-	-	-	-	-	-	-	-	-	-	-	-	-	-	-	-	-	-
Sucrose+Monosodium glutamate	-	-	-	-	-	-	-	-	-	-	-	-	-	-	-	-	-	-	-	-	-	-	-	-	-	-	-	-	-	-	-	-	-	-
Sucrose+(NH4)2SO4	-	-	-	-	-	-	-	-	-	-	-	-	-	-	-	-	-	-	-	-	-	-	-	-	-	-	-	-	-	-	-	-	-	-	-
Sucrose+Peptone	-	-	-	-	-	-	-	-	-	-	-	-	-	-	-	-	-	-	-	-	-	-	-	-	-	-	-	-	-	-	-	-	-	-	-	-
Sucrose+NaNO3	-	-	-	-	-	-	-	-	-	-	-	-	-	-	-	-	-	-	-	-	-	-	-	-	-	-	-	-	-	-	-	-	-	-	-	-	-
Sucrose+Yeast extract	-	-	-	-	-	-	-	-	-	-	-	-	-	-	-	-	-	-	-	-	-	-	-	-	-	-	-	-	-	-	-	-	-	-	-	-	-	-
Sucrose+Tryptone	-	-	-	-	-	-	-	-	-	-	-	-	>0.9999	-	-	-	-	-	>0.9999	-	0.7303	-	-	-	>0.9999	-	-	-	-	-	-	-	-	-	-	-	-	-	-
Sucrose+NH4Cl	-	-	-	-	-	-	-	-	-	-	-	-	-	-	-	-	-	-	-	-	-	-	-	-	-	-	-	-	-	-	-	-	-	-	-	-	-	-	-	-
Glycerol+Casamino acids	-	-	-	-	-	-	-	-	-	-	-	-	-	-	-	-	-	-	-	-	-	-	-	-	-	-	-	-	-	-	-	-	-	-	-	-	-	-	-	-	-
Glycerol+Monosodium glutamate	-	-	-	-	-	-	-	-	-	-	-	-	-	-	-	-	-	-	-	-	-	-	-	-	-	-	-	-	-	-	-	-	-	-	-	-	-	-	-	-	-	-
Glycerol+(NH4)2SO4	-	-	-	-	-	-	-	-	-	-	-	-	-	-	-	-	-	-	-	-	-	-	-	-	-	-	-	-	-	-	-	-	-	-	-	-	-	-	-	-	-	-	-
Glycerol+Peptone	-	-	-	-	-	-	-	-	-	-	-	-	-	-	-	-	-	-	-	-	-	-	-	-	-	-	-	-	-	-	-	-	-	-	-	-	-	-	-	-	-	-	-	-
Glycerol+NaNO3	-	-	-	-	-	-	-	-	-	-	-	-	-	-	-	-	-	-	-	-	-	-	-	-	-	-	-	-	-	-	-	-	-	-	-	-	-	-	-	-	-	-	-	-	-
Glycerol+Yeast extract	-	-	-	-	-	-	-	-	-	-	-	-	-	-	-	-	-	-	-	-	-	-	-	-	-	-	-	-	-	-	-	-	-	-	-	-	-	-	-	-	-	-	-	-	-	-
Glycerol+Tryptone	-	-	-	-	-	-	-	-	-	-	-	-	-	-	-	-	-	-	-	-	-	-	-	-	-	-	-	-	-	-	-	-	-	-	-	-	-	-	-	-	-	-	-	-	-	-	-
Glycerol+NH4Cl	-	-	-	-	-	-	-	-	-	-	-	-	-	-	-	-	-	-	-	-	-	-	-	-	-	-	-	-	-	-	-	-	-	-	-	-	-	-	-	-	-	-	-	-	-	-	-	-
Lactose+Casamino acids	-	-	-	-	-	-	-	-	-	-	-	-	-	-	-	-	-	-	-	-	-	-	-	-	-	-	-	-	-	-	-	-	-	-	-	-	-	-	-	-	-	-	-	-	-	-	-	-	-
Lactose+Monosodium glutamate	-	-	-	-	-	-	-	-	-	-	-	-	-	-	-	-	-	-	-	-	-	-	-	-	-	-	-	-	-	-	-	-	-	-	-	-	-	-	-	-	-	-	-	-	-	-	-	-	-
Lactose+(NH4)2SO4	-	-	-	-	-	-	-	-	-	-	-	-	-	-	-	-	-	-	-	-	-	-	-	-	-	-	-	-	-	-	-	-	-	-	-	-	-	-	-	-	-	-	-	-	-	-	-	-	-
Lactose+Peptone	-	-	-	-	-	-	-	-	-	-	-	-	-	-	-	-	-	-	-	-	-	-	-	-	-	-	-	-	-	-	-	-	-	-	-	-	-	-	-	-	-	-	-	-	-	-	-	-	-
Lactose+NaNO3	-	-	-	-	-	-	-	-	-	-	-	-	-	-	-	-	-	-	-	-	-	-	-	-	-	-	-	-	-	-	-	-	-	-	-	-	-	-	-	-	-	-	-	-	-	-	-	-	-
Lactose+Yeast extract	-	-	-	-	-	-	-	-	-	-	-	-	-	-	-	-	-	-	-	-	-	-	-	-	-	-	-	-	-	-	-	-	-	-	-	-	-	-	-	-	-	-	-	-	-	-	-	-	-
Lactose+Tryptone	-	-	-	-	-	-	-	-	-	-	-	-	>0.9999	-	-	-	-	-	>0.9999	-	0.6716	-	-	-	>0.9999	-	-	-	-	-	-	-	-	-	-	-	-	-	>0.9999	-	-	-	-	-	-	-	-	-	-
Lactose+NH4Cl	-	-	-	-	-	-	-	-	-	-	-	-	-	-	-	-	-	-	-	-	-	-	-	-	-	-	-	-	-	-	-	-	-	-	-	-	-	-	-	-	-	-	-	-	-	-	-	-	-
Arabinose+Casamino acids	-	-	-	-	-	-	-	-	-	-	-	-	0.0006	-	-	-	-	-	0.0074	-	0.0048	-	-	-	0.0078	-	-	-	-	-	-	-	-	-	-	-	-	-	0.0004	-	-	-	-	-	-	-	-	-	-
Arabinose+Monosodium glutamate	-	-	-	-	-	-	-	-	-	-	-	-	-	-	-	-	-	-	-	-	-	-	-	-	-	-	-	-	-	-	-	-	-	-	-	-	-	-	-	-	-	-	-	-	-	-	-	-	-
Arabinose+(NH4)2SO4	-	-	-	-	-	-	-	-	-	-	-	-	-	-	-	-	-	-	-	-	-	-	-	-	-	-	-	-	-	-	-	-	-	-	-	-	-	-	-	-	-	-	-	-	-	-	-	-	-
Arabinose+Peptone	-	-	-	-	-	-	-	-	-	-	-	-	-	-	-	-	-	-	-	-	-	-	-	-	-	-	-	-	-	-	-	-	-	-	-	-	-	-	-	-	-	-	-	-	-	-	-	-	-
Arabinose+NaNO3	-	-	-	-	-	-	-	-	-	-	-	-	>0.9999	-	-	-	-	-	>0.9999	-	0.6435	-	-	-	>0.9999	-	-	-	-	-	-	-	-	-	-	-	-	-	>0.9999	-	-	-	-	-	-	-	-	-	-
Arabinose+Yeast extract	-	-	-	-	-	-	-	-	-	-	-	-	-	-	-	-	-	-	-	-	-	-	-	-	-	-	-	-	-	-	-	-	-	-	-	-	-	-	-	-	-	-	-	-	-	-	-	-	-
Arabinose+Tryptone	-	-	-	-	-	-	-	-	-	-	-	-	-	-	-	-	-	-	-	-	-	-	-	-	-	-	-	-	-	-	-	-	-	-	-	-	-	-	-	-	-	-	-	-	-	-	-	-	-
Arabinose+NH4Cl	-	-	-	-	-	-	-	-	-	-	-	-	-	-	-	-	-	-	-	-	-	-	-	-	-	-	-	-	-	-	-	-	-	-	-	-	-	-	-	-	-	-	-	-	-	-	-	-	-
Xylose+Casamino	-	-	-	-	-	-	-	-	-	-	-	-	-	-	-	-	-	-	-	-	-	-	-	-	-	-	-	-	-	-	-	-	-	-	-	-	-	-	-	-	-	-	-	-	-	-	-	-	-
Xylose+Monosodium	-	-	-	-	-	-	-	-	-	-	-	-	-	-	-	-	-	-	-	-	-	-	-	-	-	-	-	-	-	-	-	-	-	-	-	-	-	-	-	-	-	-	-	-	-	-	-	-	-
Xylose+(NH4)2SO4	-	-	-	-	-	-	-	-	-	-	-	-	-	-	-	-	-	-	-	-	-	-	-	-	-	-	-	-	-	-	-	-	-	-	-	-	-	-	-	-	-	-	-	-	-	-	-	-	-
Xylose+Peptone	-	-	-	-	-	-	-	-	-	-	-	-	-	-	-	-	-	-	-	-	-	-	-	-	-	-	-	-	-	-	-	-	-	-	-	-	-	-	-	-	-	-	-	-	-	-	-	-	-
Xylose+NaNO3	-	-	-	-	-	-	-	-	-	-	-	-	-	-	-	-	-	-	-	-	-	-	-	-	-	-	-	-	-	-	-	-	-	-	-	-	-	-	-	-	-	-	-	-	-	-	-	-	-
Xylose+Yeast	-	-	-	-	-	-	-	-	-	-	-	-	-	-	-	-	-	-	-	-	-	-	-	-	-	-	-	-	-	-	-	-	-	-	-	-	-	-	-	-	-	-	-	-	-	-	-	-	-
Xylose+Tryptone	-	-	-	-	-	-	-	-	-	-	-	-	-	-	-	-	-	-	-	-	-	-	-	-	-	-	-	-	-	-	-	-	-	-	-	-	-	-	-	-	-	-	-	-	-	-	-	-	-
Xylose+NH4Cl	-	-	-	-	-	-	-	-	-	-	-	-	-	-	-	-	-	-	-	-	-	-	-	-	-	-	-	-	-	-	-	-	-	-	-	-	-	-	-	-	-	-	-	-	-	-	-	-	-
[truncated: 23 more columns]

## Sheet: CAN_Rubropunctamine
Rubropunctamine
Ordinary one-way ANOVA with Tukey's multiple comparisons test
Significance
ns
<0.05
<0.01
<0.001
	Glucose+Casamino	Glucose+Monosodium	Glucose+(NH4)2SO4	Glucose+Peptone	Glucose+NaNO3	Glucose+Yeast	Glucose+Tryptone	Glucose+NH4Cl	Starch+Casamino	Starch+Monosodium	Starch+(NH4)2SO4	Starch+Peptone	Starch+NaNO3	Starch+Yeast	Starch+Tryptone	Starch+NH4Cl	Fructose+Casamino acids	Fructose+Monosodium glutamate	Fructose+(NH4)2SO4	Fructose+Peptone	Fructose+NaNO3	Fructose+Yeast extract	Fructose+Tryptone	Fructose+NH4Cl	Maltose+Casamino acids	Maltose+Monosodium glutamate	Maltose+(NH4)2SO4	Maltose+Peptone	Maltose+NaNO3	Maltose+Yeast extract	Maltose+Tryptone	Maltose+NH4Cl	Sucrose+Casamino acids	Sucrose+Monosodium glutamate	Sucrose+(NH4)2SO4	Sucrose+Peptone	Sucrose+NaNO3	Sucrose+Yeast extract	Sucrose+Tryptone	Sucrose+NH4Cl	Glycerol+Casamino acids	Glycerol+Monosodium glutamate	Glycerol+(NH4)2SO4	Glycerol+Peptone	Glycerol+NaNO3	Glycerol+Yeast extract	Glycerol+Tryptone	Glycerol+NH4Cl	Lactose+Casamino acids
Glucose+Casamino	-
Glucose+Monosodium	-	-
Glucose+(NH4)2SO4	-	-	-
Glucose+Peptone	>0.9999	-	-	-
Glucose+NaNO3	>0.9999	-	-	>0.9999	-
Glucose+Yeast	>0.9999	-	-	>0.9999	>0.9999	-
Glucose+Tryptone	<0.0001	-	-	<0.0001	<0.0001	<0.0001	-
Glucose+NH4Cl		-	-				-	-
Starch+Casamino	>0.9999	-	-	>0.9999	>0.9999	>0.9999	<0.0001	-	-
Starch+Monosodium	>0.9999	-	-	>0.9999	>0.9999	>0.9999	<0.0001	-	>0.9999	-
Starch+(NH4)2SO4		-	-					-		-	-
Starch+Peptone	>0.9999	-	-	>0.9999	>0.9999	>0.9999	<0.0001	-	>0.9999	0.9982	-	-
Starch+NaNO3	>0.9999	-	-	>0.9999	>0.9999	>0.9999	<0.0001	-	>0.9999	>0.9999	-	>0.9999	-
Starch+Yeast	>0.9999	-	-	0.9995	>0.9999	>0.9999	<0.0001	-	>0.9999	0.9771	-	>0.9999	0.9998	-
Starch+Tryptone	<0.0001	-	-	<0.0001	<0.0001	<0.0001	0.9999	-	<0.0001	<0.0001	-	<0.0001	<0.0001	<0.0001	-
Starch+NH4Cl		-	-					-			-				-	-
Fructose+Casamino acids	>0.9999	-	-	>0.9999	>0.9999	>0.9999	<0.0001	-	>0.9999	>0.9999	-	0.998	>0.9999	0.9749	<0.0001	-	-
Fructose+Monosodium glutamate	>0.9999	-	-	>0.9999	>0.9999	>0.9999	<0.0001	-	>0.9999	>0.9999	-	0.9952	>0.9999	0.9568	<0.0001	-	>0.9999	-
Fructose+(NH4)2SO4		-	-					-			-					-		-	-
Fructose+Peptone	>0.9999	-	-	>0.9999	>0.9999	>0.9999	<0.0001	-	>0.9999	>0.9999	-	>0.9999	>0.9999	0.9997	<0.0001	-	>0.9999	>0.9999	-	-
Fructose+NaNO3	>0.9999	-	-	>0.9999	>0.9999	>0.9999	<0.0001	-	>0.9999	>0.9999	-	>0.9999	>0.9999	0.9994	<0.0001	-	>0.9999	>0.9999	-	>0.9999	-
Fructose+Yeast extract	>0.9999	-	-	>0.9999	>0.9999	>0.9999	<0.0001	-	>0.9999	>0.9999	-	0.9999	>0.9999	0.9958	<0.0001	-	>0.9999	>0.9999	-	>0.9999	>0.9999	-
Fructose+Tryptone	0.0007	-	-	<0.0001	0.0117	0.0025	0.9505	-	0.0003	<0.0001	-	0.0168	<0.0001	0.0463	0.0678	-	<0.0001	<0.0001	-	<0.0001	0.0004	<0.0001	-
Fructose+NH4Cl		-	-					-			-					-			-				-	-
Maltose+Casamino acids	>0.9999	-	-	>0.9999	>0.9999	>0.9999	<0.0001	-	>0.9999	>0.9999	-	>0.9999	>0.9999	0.9995	<0.0001	-	>0.9999	>0.9999	-	>0.9999	>0.9999	>0.9999	<0.0001	-	-
Maltose+Monosodium glutamate	>0.9999	-	-	>0.9999	>0.9999	>0.9999	<0.0001	-	>0.9999	>0.9999	-	0.9971	>0.9999	0.9686	<0.0001	-	>0.9999	>0.9999	-	>0.9999	>0.9999	>0.9999	<0.0001	-	>0.9999	-
Maltose+(NH4)2SO4		-	-					-			-					-			-					-		-	-
Maltose+Peptone	>0.9999	-	-	>0.9999	>0.9999	>0.9999	<0.0001	-	>0.9999	>0.9999	-	0.9998	>0.9999	0.9938	<0.0001	-	>0.9999	>0.9999	-	>0.9999	>0.9999	>0.9999	<0.0001	-	>0.9999	>0.9999	-	-
Maltose+NaNO3		-	-					-			-					-			-					-			-	-	-
Maltose+Yeast extract	>0.9999	-	-	>0.9999	>0.9999	>0.9999	<0.0001	-	>0.9999	>0.9999	-	0.9998	>0.9999	0.9935	<0.0001	-	>0.9999	>0.9999	-	>0.9999	>0.9999	>0.9999	<0.0001	-	>0.9999	>0.9999	-	>0.9999	-	-
Maltose+Tryptone	>0.9999	-	-	>0.9999	>0.9999	>0.9999	<0.0001	-	>0.9999	>0.9999	-	>0.9999	>0.9999	>0.9999	<0.0001	-	>0.9999	>0.9999	-	>0.9999	>0.9999	>0.9999	0.0005	-	>0.9999	>0.9999	-	>0.9999	-	>0.9999	-
Maltose+NH4Cl		-	-					-			-					-			-					-			-		-		-	-
Sucrose+Casamino acids		-	-					-			-					-			-					-			-		-		-	-	-
Sucrose+Monosodium glutamate	>0.9999	-	-	>0.9999	>0.9999	>0.9999	<0.0001	-	>0.9999	>0.9999	-	0.9962	>0.9999	0.9624	<0.0001	-	>0.9999	>0.9999	-	>0.9999	>0.9999	>0.9999	<0.0001	-	>0.9999	>0.9999	-	>0.9999	-	>0.9999	>0.9999	-	-	-
Sucrose+(NH4)2SO4		-	-					-			-					-			-					-			-		-			-	-	-	-
Sucrose+Peptone	<0.0001	-	-	<0.0001	0.0007	<0.0001	>0.9999	-	<0.0001	<0.0001	-	0.0003	<0.0001	0.0011	0.6517	-	<0.0001	<0.0001	-	<0.0001	<0.0001	<0.0001	>0.9999	-	<0.0001	<0.0001	-	<0.0001	-	<0.0001	<0.0001	-	-	<0.0001	-	-
Sucrose+NaNO3	>0.9999	-	-	>0.9999	>0.9999	>0.9999	<0.0001	-	>0.9999	>0.9999	-	>0.9999	>0.9999	0.9999	<0.0001	-	>0.9999	>0.9999	-	>0.9999	>0.9999	>0.9999	0.0113	-	>0.9999	>0.9999	-	>0.9999	-	>0.9999	>0.9999	-	-	>0.9999	-	0.0007	-
Sucrose+Yeast extract	0.9991	-	-	0.9337	0.9905	>0.9999	<0.0001	-	0.9947	0.698	-	>0.9999	0.956	>0.9999	<0.0001	-	0.687	0.6165	-	0.9482	0.9493	0.8448	0.2393	-	0.9339	0.6596	-	0.8185	-	0.8149	0.9978	-	-	0.636	-	0.0105	0.9899	-
Sucrose+Tryptone	0.0009	-	-	<0.0001	0.0129	0.0029	0.9388	-	0.0004	<0.0001	-	0.0193	0.0001	0.0525	0.0601	-	<0.0001	<0.0001	-	0.0001	0.0005	<0.0001	>0.9999	-	<0.0001	<0.0001	-	<0.0001	-	<0.0001	0.0006	-	-	<0.0001	-	>0.9999	0.0125	0.2621	-
Sucrose+NH4Cl		-	-					-			-					-			-					-			-		-			-	-		-				-	-
Glycerol+Casamino acids	>0.9999	-	-	>0.9999	>0.9999	>0.9999	<0.0001	-	>0.9999	0.9998	-	>0.9999	>0.9999	>0.9999	<0.0001	-	0.9998	0.9994	-	>0.9999	>0.9999	>0.9999	0.0084	-	>0.9999	0.9997	-	>0.9999	-	>0.9999	>0.9999	-	-	0.9995	-	0.0001	>0.9999	>0.9999	0.0098	-	-
Glycerol+Monosodium glutamate	>0.9999	-	-	>0.9999	>0.9999	>0.9999	<0.0001	-	>0.9999	>0.9999	-	>0.9999	>0.9999	0.9988	<0.0001	-	>0.9999	>0.9999	-	>0.9999	>0.9999	>0.9999	0.0003	-	>0.9999	>0.9999	-	>0.9999	-	>0.9999	>0.9999	-	-	>0.9999	-	<0.0001	>0.9999	0.9313	0.0004	-	>0.9999	-
Glycerol+(NH4)2SO4		-	-					-			-					-			-					-			-		-			-	-		-					-		-	-
Glycerol+Peptone	>0.9999	-	-	>0.9999	>0.9999	>0.9999	<0.0001	-	>0.9999	>0.9999	-	>0.9999	>0.9999	>0.9999	<0.0001	-	>0.9999	>0.9999	-	>0.9999	>0.9999	>0.9999	0.0002	-	>0.9999	>0.9999	-	>0.9999	-	>0.9999	>0.9999	-	-	>0.9999	-	<0.0001	>0.9999	0.9896	0.0003	-	>0.9999	>0.9999	-	-
Glycerol+NaNO3		-	-					-			-					-			-					-			-		-			-	-		-					-			-	-	-
Glycerol+Yeast extract	0.9991	-	-	0.933	0.9904	>0.9999	<0.0001	-	0.9946	0.6965	-	>0.9999	0.9555	>0.9999	<0.0001	-	0.6854	0.6149	-	0.9476	0.9488	0.8437	0.2404	-	0.9333	0.658	-	0.8172	-	0.8137	0.9977	-	-	0.6344	-	0.0106	0.9898	>0.9999	0.2633	-	>0.9999	0.9307	-	0.9895	-	-
Glycerol+Tryptone		-	-					-			-					-			-					-			-		-			-	-		-					-			-		-	-	-
Glycerol+NH4Cl		-	-					-			-					-			-					-			-		-			-	-		-					-			-		-	-	-	-
Lactose+Casamino acids		-	-					-			-					-			-					-			-		-			-	-		-					-			-		-	-	-	-	-
Lactose+Monosodium glutamate		-	-					-			-					-			-					-			-		-			-	-		-					-			-		-	-	-	-	-
Lactose+(NH4)2SO4	>0.9999	-	-	>0.9999	>0.9999	>0.9999	<0.0001	-	>0.9999	>0.9999	-	0.9943	>0.9999	0.9518	<0.0001	-	>0.9999	>0.9999	-	>0.9999	>0.9999	>0.9999	<0.0001	-	>0.9999	>0.9999	-	>0.9999	-	>0.9999	>0.9999	-	-	>0.9999	-	<0.0001	>0.9999	0.6007	<0.0001	-	0.9992	>0.9999	-	>0.9999	-	0.599	-	-	-
Lactose+Peptone	>0.9999	-	-	>0.9999	>0.9999	>0.9999	<0.0001	-	>0.9999	>0.9999	-	>0.9999	>0.9999	>0.9999	<0.0001	-	>0.9999	>0.9999	-	>0.9999	>0.9999	>0.9999	0.0002	-	>0.9999	>0.9999	-	>0.9999	-	>0.9999	>0.9999	-	-	>0.9999	-	<0.0001	>0.9999	0.9786	0.0002	-	>0.9999	>0.9999	-	>0.9999	-	0.9783	-	-	-
Lactose+NaNO3		-	-					-			-					-			-					-			-		-			-	-		-					-			-		-		-	-	-
Lactose+Yeast extract	>0.9999	-	-	>0.9999	>0.9999	>0.9999	<0.0001	-	>0.9999	>0.9999	-	>0.9999	>0.9999	>0.9999	<0.0001	-	>0.9999	>0.9999	-	>0.9999	>0.9999	>0.9999	0.0006	-	>0.9999	>0.9999	-	>0.9999	-	>0.9999	>0.9999	-	-	>0.9999	-	<0.0001	>0.9999	0.9984	0.0007	-	>0.9999	>0.9999	-	>0.9999	-	0.9984	-	-	-
Lactose+Tryptone	0.02	-	-	0.0027	0.088	0.0545	0.3752	-	0.0108	0.0005	-	0.2268	0.0036	0.4272	0.0032	-	0.0005	0.0003	-	0.0032	0.0085	0.0012	>0.9999	-	0.0027	0.0004	-	0.001	-	0.001	0.015	-	-	0.0004	-	0.9944	0.0859	0.8667	>0.9999	-	0.1399	0.0069	-	0.008	-	0.8677	-	-	-
Lactose+NH4Cl		-	-					-			-					-			-					-			-		-			-	-		-					-			-		-		-	-	-
Arabinose+Casamino acids		-	-					-			-					-			-					-			-		-			-	-		-					-			-		-		-	-	-
Arabinose+Monosodium glutamate	>0.9999	-	-	>0.9999	>0.9999	>0.9999	<0.0001	-	>0.9999	>0.9999	-	0.9973	>0.9999	0.9701	<0.0001	-	>0.9999	>0.9999	-	>0.9999	>0.9999	>0.9999	<0.0001	-	>0.9999	>0.9999	-	>0.9999	-	>0.9999	>0.9999	-	-	>0.9999	-	<0.0001	>0.9999	0.6659	<0.0001	-	0.9997	>0.9999	-	>0.9999	-	0.6643	-	-	-
Arabinose+(NH4)2SO4		-	-					-			-					-			-					-			-		-			-	-		-					-			-		-		-	-	-
Arabinose+Peptone	<0.0001	-	-	<0.0001	<0.0001	<0.0001	>0.9999	-	<0.0001	<0.0001	-	<0.0001	<0.0001	<0.0001	>0.9999	-	<0.0001	<0.0001	-	<0.0001	<0.0001	<0.0001	0.2503	-	<0.0001	<0.0001	-	<0.0001	-	<0.0001	<0.0001	-	-	<0.0001	-	0.94	<0.0001	<0.0001	0.2283	-	<0.0001	<0.0001	-	<0.0001	-	<0.0001	-	-	-
Arabinose+NaNO3	>0.9999	-	-	0.9996	>0.9999	>0.9999	<0.0001	-	>0.9999	0.9809	-	>0.9999	0.9999	>0.9999	<0.0001	-	0.9789	0.9629	-	0.9998	0.9995	0.9967	0.0426	-	0.9996	0.9734	-	0.9951	-	0.9948	>0.9999	-	-	0.968	-	0.001	>0.9999	>0.9999	0.0483	-	>0.9999	0.9991	-	>0.9999	-	>0.9999	-	-	-
Arabinose+Yeast extract	>0.9999	-	-	>0.9999	>0.9999	>0.9999	<0.0001	-	>0.9999	>0.9999	-	>0.9999	>0.9999	>0.9999	<0.0001	-	>0.9999	>0.9999	-	>0.9999	>0.9999	>0.9999	0.0024	-	>0.9999	>0.9999	-	>0.9999	-	>0.9999	>0.9999	-	-	>0.9999	-	<0.0001	>0.9999	>0.9999	0.0028	-	>0.9999	>0.9999	-	>0.9999	-	>0.9999	-	-	-
Arabinose+Tryptone	<0.0001	-	-	<0.0001	<0.0001	<0.0001	<0.0001	-	<0.0001	<0.0001	-	<0.0001	<0.0001	<0.0001	0.0184	-	<0.0001	<0.0001	-	<0.0001	<0.0001	<0.0001	<0.0001	-	<0.0001	<0.0001	-	<0.0001	-	<0.0001	<0.0001	-	-	<0.0001	-	<0.0001	<0.0001	<0.0001	<0.0001	-	<0.0001	<0.0001	-	<0.0001	-	<0.0001	-	-	-
Arabinose+NH4Cl		-	-					-			-					-			-					-			-		-			-	-		-					-			-		-		-	-	-
Xylose+Casamino	>0.9999	-	-	>0.9999	>0.9999	>0.9999	<0.0001	-	>0.9999	>0.9999	-	>0.9999	>0.9999	0.9972	<0.0001	-	>0.9999	>0.9999	-	>0.9999	>0.9999	>0.9999	<0.0001	-	>0.9999	>0.9999	-	>0.9999	-	>0.9999	>0.9999	-	-	>0.9999	-	<0.0001	>0.9999	0.8683	<0.0001	-	>0.9999	>0.9999	-	>0.9999	-	0.8672	-	-	-
Xylose+Monosodium		-	-					-			-					-			-					-			-		-			-	-		-					-			-		-		-	-	-
Xylose+(NH4)2SO4		-	-					-			-					-			-					-			-		-			-	-		-					-			-		-		-	-	-
Xylose+Peptone	>0.9999	-	-	>0.9999	>0.9999	>0.9999	<0.0001	-	>0.9999	>0.9999	-	>0.9999	>0.9999	>0.9999	<0.0001	-	>0.9999	>0.9999	-	>0.9999	>0.9999	>0.9999	0.0001	-	>0.9999	>0.9999	-	>0.9999	-	>0.9999	>0.9999	-	-	>0.9999	-	<0.0001	>0.9999	0.9683	0.0001	-	>0.9999	>0.9999	-	>0.9999	-	0.9679	-	-	-
Xylose+NaNO3		-	-					-			-					-			-					-			-		-			-	-		-					-			-		-		-	-	-
Xylose+Yeast	>0.9999	-	-	>0.9999	>0.9999	>0.9999	<0.0001	-	>0.9999	>0.9999	-	>0.9999	>0.9999	>0.9999	<0.0001	-	>0.9999	>0.9999	-	>0.9999	>0.9999	>0.9999	0.0014	-	>0.9999	>0.9999	-	>0.9999	-	>0.9999	>0.9999	-	-	>0.9999	-	<0.0001	>0.9999	0.994	0.0016	-	>0.9999	>0.9999	-	>0.9999	-	0.9939	-	-	-
Xylose+Tryptone	0.0023	-	-	0.0003	0.0241	0.0075	0.8198	-	0.0012	<0.0001	-	0.0447	0.0003	0.111	0.0266	-	<0.0001	<0.0001	-	0.0003	0.0011	0.0001	>0.9999	-	0.0003	<0.0001	-	<0.0001	-	<0.0001	0.0017	-	-	<0.0001	-	>0.9999	0.0234	0.4365	>0.9999	-	0.0238	0.0009	-	0.0008	-	0.4381	-	-	-
Xylose+NH4Cl	-	-	-	-	-	-	-	-	-	-	-	-	-	-	-	-	-	-	-	-	-	-	-	-	-	-	-	-	-	-	-	-	-	-	-	-	-	-	-	-	-	-	-	-	-	-	-	-	-
																																																-
[truncated: 23 more columns]

[truncated: 2 more sheets: CAN_Monascorubramine, CAN_Unknown red MP derivatives]
